# Supplementary material for: Molecular response to the pathogen Phytophthora sojae among ten soybean near isogenic lines revealed by comparative transcriptomics
Source: BMC Genomics. 2014 Jan 10;15:18. doi: 10.1186/1471-2164-15-18 (PMC3893405; doi:10.1186/1471-2164-15-18)
Supplement: Additional file 6 — GO analysis of DEGs in different categories. [file 1471-2164-15-18-S6.xlsx]

## Sheet: Rps1-a
Additional file 6 GO analysis of DEGs in different categories
GO analysis of IIGs in Rps1-a
Gene ID	GO ID	GO annotation	Group
Rps1-a Up regulated
Glyma01g32130	GO:0009409	response to cold	Response to biotic or abiotic stress
Glyma01g43190	GO:0009738	abscisic acid mediated signaling pathway	Response to biotic or abiotic stress
Glyma02g07100	GO:0009817	defense response to fungus, incompatible interaction	Response to biotic or abiotic stress
Glyma02g15520	GO:0009723	response to ethylene stimulus	Response to biotic or abiotic stress
Glyma02g17470	GO:0006950	response to stress	Response to biotic or abiotic stress
Glyma02g41810	GO:0009411	response to UV	Response to biotic or abiotic stress
Glyma03g01010	GO:0042538	hyperosmotic salinity response	Response to biotic or abiotic stress
Glyma03g05050	GO:0009620	response to fungus	Response to biotic or abiotic stress
Glyma03g31950	GO:0016036	cellular response to phosphate starvation	Response to biotic or abiotic stress
Glyma04g08250	GO:0009733	response to auxin stimulus	Response to biotic or abiotic stress
Glyma04g08820	GO:0009409	response to cold	Response to biotic or abiotic stress
Glyma06g09220	GO:0006950	response to stress	Response to biotic or abiotic stress
Glyma06g13090	GO:0009864	induced systemic resistance, jasmonic acid mediated signaling pathway	Response to biotic or abiotic stress
Glyma06g17180	GO:0009749	response to glucose stimulus	Response to biotic or abiotic stress
Glyma06g35580	GO:0042538	hyperosmotic salinity response	Response to biotic or abiotic stress
Glyma06g45380	GO:0009611	response to wounding	Response to biotic or abiotic stress
Glyma07g33180	GO:0006979	response to oxidative stress	Response to biotic or abiotic stress
Glyma08g44050	GO:0009624	response to nematode	Response to biotic or abiotic stress
Glyma08g45820	GO:0051707	response to other organism	Response to biotic or abiotic stress
Glyma09g01750	GO:0046686	response to cadmium ion	Response to biotic or abiotic stress
Glyma09g12400	GO:0009627	systemic acquired resistance	Response to biotic or abiotic stress
Glyma09g29050	GO:0045087	innate immune response	Response to biotic or abiotic stress
Glyma09g29880	GO:0009624	response to nematode	Response to biotic or abiotic stress
Glyma10g02350	GO:0010167	response to nitrate	Response to biotic or abiotic stress
Glyma10g15170	GO:0009737	response to abscisic acid stimulus	Response to biotic or abiotic stress
Glyma10g26380	GO:0006950	response to stress	Response to biotic or abiotic stress
Glyma10g29490	GO:0009737	response to abscisic acid stimulus	Response to biotic or abiotic stress
Glyma11g32520	GO:0009737	response to abscisic acid stimulus	Response to biotic or abiotic stress
Glyma12g32710	GO:0009611	response to wounding	Response to biotic or abiotic stress
Glyma12g34020	GO:0045087	innate immune response	Response to biotic or abiotic stress
Glyma13g00280	GO:0009733	response to auxin stimulus	Response to biotic or abiotic stress
Glyma13g17920	GO:0009735	response to cytokinin stimulus	Response to biotic or abiotic stress
Glyma13g30770	GO:0009867	jasmonic acid mediated signaling pathway	Response to biotic or abiotic stress
Glyma13g35820	GO:0009611	response to wounding	Response to biotic or abiotic stress
Glyma13g35850	GO:0009611	response to wounding	Response to biotic or abiotic stress
Glyma13g38170	GO:0009737	response to abscisic acid stimulus	Response to biotic or abiotic stress
Glyma13g43910	GO:0009416	response to light stimulus	Response to biotic or abiotic stress
Glyma14g36420	GO:0009416	response to light stimulus	Response to biotic or abiotic stress
Glyma14g39300	GO:0051707	response to other organism	Response to biotic or abiotic stress
Glyma15g01500	GO:0009740	gibberellic acid mediated signaling pathway	Response to biotic or abiotic stress
Glyma15g02450	GO:0042742	defense response to bacterium	Response to biotic or abiotic stress
Glyma15g05810	GO:0050832	defense response to fungus	Response to biotic or abiotic stress
Glyma15g06770	GO:0009607	response to biotic stimulus	Response to biotic or abiotic stress
Glyma15g15610	GO:0009607	response to biotic stimulus	Response to biotic or abiotic stress
Glyma16g28540	GO:0006952	defense response	Response to biotic or abiotic stress
Glyma16g34090	GO:0045087	innate immune response	Response to biotic or abiotic stress
Glyma17g14840	GO:0050832	defense response to fungus	Response to biotic or abiotic stress
Glyma17g26590	GO:0009624	response to nematode	Response to biotic or abiotic stress
Glyma18g25910	GO:0009737	response to abscisic acid stimulus	Response to biotic or abiotic stress
Glyma18g26120	GO:0051707	response to other organism	Response to biotic or abiotic stress
Glyma19g39960	GO:0006952	defense response	Response to biotic or abiotic stress
Glyma20g28000	GO:0009416	response to light stimulus	Response to biotic or abiotic stress
Glyma20g35680	GO:0006979	response to oxidative stress	Response to biotic or abiotic stress
Glyma20g38000	GO:0009738	abscisic acid mediated signaling pathway	Response to biotic or abiotic stress
Glyma02g10770	GO:0007169	transmembrane receptor protein tyrosine kinase signaling pathway	Biological regulation
Glyma04g39400	GO:0046621	negative regulation of organ growth	Biological regulation
Glyma08g24610	GO:0007169	transmembrane receptor protein tyrosine kinase signaling pathway	Biological regulation
Glyma08g44620	GO:0007169	transmembrane receptor protein tyrosine kinase signaling pathway	Biological regulation
Glyma10g40780	GO:0007169	transmembrane receptor protein tyrosine kinase signaling pathway	Biological regulation
Glyma12g05650	GO:0043085	positive regulation of catalytic activity	Biological regulation
Glyma12g36090	GO:0007169	transmembrane receptor protein tyrosine kinase signaling pathway	Biological regulation
Glyma13g17800	GO:0006355	regulation of transcription, DNA-dependent	Biological regulation
Glyma13g36070	GO:0030307	positive regulation of cell growth	Biological regulation
Glyma14g35560	GO:0051782	negative regulation of cell division	Biological regulation
Glyma16g05520	GO:0010482	regulation of epidermal cell division	Biological regulation
Glyma17g02670	GO:0045454	cell redox homeostasis	Biological regulation
Glyma18g05710	GO:0007169	transmembrane receptor protein tyrosine kinase signaling pathway	Biological regulation
Glyma18g52050	GO:0007169	transmembrane receptor protein tyrosine kinase signaling pathway	Biological regulation
Glyma01g16140	GO:0009831	plant-type cell wall modification involved in multidimensional cell growth	Growth and Development
Glyma02g07090	GO:0007568	aging	Growth and Development
Glyma08g40360	GO:0009932	cell tip growth	Growth and Development
Glyma09g33510	GO:0009793	embryo development ending in seed dormancy	Growth and Development
Glyma12g36940	GO:0009793	embryo development ending in seed dormancy	Growth and Development
Glyma13g33890	GO:0010260	organ senescence	Growth and Development
Glyma16g01940	GO:0007275	multicellular organismal development	Growth and Development
Glyma18g13570	GO:0007275	multicellular organismal development	Growth and Development
Glyma19g02680	GO:0007422	peripheral nervous system development	Growth and Development
Glyma19g04210	GO:0009825	multidimensional cell growth	Growth and Development
Glyma19g45280	GO:0040007	growth	Growth and Development
Glyma03g20170	GO:0030001	metal ion transport	Transport
Glyma06g09830	GO:0015992	proton transport	Transport
Glyma06g12570	GO:0006886	intracellular protein transport	Transport
Glyma08g25020	GO:0006869	lipid transport	Transport
Glyma11g36460	GO:0006869	lipid transport	Transport
Glyma15g06510	GO:0006857	oligopeptide transport	Transport
Glyma15g17810	GO:0016192	vesicle-mediated transport	Transport
Glyma15g43080	GO:0015986	ATP synthesis coupled proton transport	Transport
Glyma20g38010	GO:0030001	metal ion transport	Transport
Glyma20g39040	GO:0008643	carbohydrate transport	Transport
Glyma01g01010	GO:0045490	pectin catabolic process	Metabolism
Glyma01g29170	GO:0006468	protein phosphorylation	Metabolism
Glyma01g37920	GO:0046274	lignin catabolic process	Metabolism
Glyma02g01230	GO:0005975	carbohydrate metabolic process	Metabolism
Glyma02g16710	GO:0006508	proteolysis	Metabolism
Glyma02g25930	GO:0008152	metabolic process	Metabolism
Glyma02g35440	GO:0016567	protein ubiquitination	Metabolism
Glyma03g05070	GO:0008152	metabolic process	Metabolism
Glyma03g29440	GO:0019593	mannitol biosynthetic process	Metabolism
Glyma03g35710	GO:0006508	proteolysis	Metabolism
Glyma03g42280	GO:0006796	phosphate-containing compound metabolic process	Metabolism
Glyma06g45860	GO:0006073	cellular glucan metabolic process	Metabolism
Glyma07g15580	GO:0016042	lipid catabolic process	Metabolism
Glyma08g02050	GO:0005975	carbohydrate metabolic process	Metabolism
Glyma08g15960	GO:0005975	carbohydrate metabolic process	Metabolism
Glyma09g15090	GO:0006468	protein phosphorylation	Metabolism
Glyma10g01290	GO:0005975	carbohydrate metabolic process	Metabolism
Glyma10g04710	GO:0006014	D-ribose metabolic process	Metabolism
Glyma11g07430	GO:0046274	lignin catabolic process	Metabolism
Glyma13g00370	GO:0006468	protein phosphorylation	Metabolism
Glyma13g25150	GO:0008152	metabolic process	Metabolism
Glyma13g32220	GO:0006468	protein phosphorylation	Metabolism
Glyma13g32830	GO:0055114	oxidation-reduction process	Metabolism
Glyma15g07070	GO:0006468	protein phosphorylation	Metabolism
Glyma15g18810	GO:0016120	carotene biosynthetic process	Metabolism
Glyma15g19600	GO:0006468	protein phosphorylation	Metabolism
Glyma16g08440	GO:0006412	translation	Metabolism
Glyma17g05510	GO:0006508	proteolysis	Metabolism
Glyma17g07530	GO:0005992	trehalose biosynthetic process	Metabolism
Glyma18g44310	GO:0042744	hydrogen peroxide catabolic process	Metabolism
Glyma18g49210	GO:0006012	galactose metabolic process	Metabolism
Glyma19g00230	GO:0005975	carbohydrate metabolic process	Metabolism
Glyma01g08640	GO:0006915	apoptotic process	Miscellaneous
Glyma07g17290	GO:0009987	cellular process	Miscellaneous
Glyma07g17370	GO:0009987	cellular process	Miscellaneous
Glyma08g15650	GO:0042545	cell wall modification	Miscellaneous
Glyma09g15080	GO:0048544	recognition of pollen	Miscellaneous
Rps1-a Down regulated
Glyma01g43040	GO:0009610	response to symbiotic fungus	Response to biotic or abiotic stress
Glyma03g06950	GO:0045087	innate immune response	Response to biotic or abiotic stress
Glyma03g09140	GO:0009734	auxin mediated signaling pathway	Response to biotic or abiotic stress
Glyma03g34260	GO:0009814	defense response, incompatible interaction	Response to biotic or abiotic stress
Glyma03g34900	GO:0009408	response to heat	Response to biotic or abiotic stress
Glyma03g35950	GO:0042742	defense response to bacterium	Response to biotic or abiotic stress
Glyma04g05490	GO:0009867	jasmonic acid mediated signaling pathway	Response to biotic or abiotic stress
Glyma04g12290	GO:0009624	response to nematode	Response to biotic or abiotic stress
Glyma04g40630	GO:0051607	defense response to virus	Response to biotic or abiotic stress
Glyma05g27670	GO:0009736	cytokinin mediated signaling pathway	Response to biotic or abiotic stress
Glyma05g32040	GO:0009749	response to glucose stimulus	Response to biotic or abiotic stress
Glyma06g12640	GO:0010286	heat acclimation	Response to biotic or abiotic stress
Glyma06g19560	GO:0035094	response to nicotine	Response to biotic or abiotic stress
Glyma07g01840	GO:0009736	cytokinin mediated signaling pathway	Response to biotic or abiotic stress
Glyma07g16170	GO:0009733	response to auxin stimulus	Response to biotic or abiotic stress
Glyma08g07350	GO:0009408	response to heat	Response to biotic or abiotic stress
Glyma08g17570	GO:0045087	innate immune response	Response to biotic or abiotic stress
Glyma08g17670	GO:0042742	defense response to bacterium	Response to biotic or abiotic stress
Glyma08g21510	GO:0009736	cytokinin mediated signaling pathway	Response to biotic or abiotic stress
Glyma08g24780	GO:0009737	response to abscisic acid stimulus	Response to biotic or abiotic stress
Glyma09g04870	GO:0042631	cellular response to water deprivation	Response to biotic or abiotic stress
Glyma09g14880	GO:0009651	response to salt stress	Response to biotic or abiotic stress
Glyma09g35380	GO:0009734	auxin mediated signaling pathway	Response to biotic or abiotic stress
Glyma09g37290	GO:0009740	gibberellic acid mediated signaling pathway	Response to biotic or abiotic stress
Glyma10g29890	GO:0009736	cytokinin mediated signaling pathway	Response to biotic or abiotic stress
Glyma10g32000	GO:0009408	response to heat	Response to biotic or abiotic stress
Glyma11g28190	GO:0009734	auxin mediated signaling pathway	Response to biotic or abiotic stress
Glyma12g01160	GO:0006972	hyperosmotic response	Response to biotic or abiotic stress
Glyma12g10670	GO:0031028	septation initiation signaling cascade	Response to biotic or abiotic stress
Glyma12g11230	GO:0010161	red light signaling pathway	Response to biotic or abiotic stress
Glyma12g15660	GO:0009723	response to ethylene stimulus	Response to biotic or abiotic stress
Glyma13g27440	GO:0006952	defense response	Response to biotic or abiotic stress
Glyma14g32430	GO:0009409	response to cold	Response to biotic or abiotic stress
Glyma14g40400	GO:0009737	response to abscisic acid stimulus	Response to biotic or abiotic stress
Glyma15g08530	GO:0009817	defense response to fungus, incompatible interaction	Response to biotic or abiotic stress
Glyma16g02650	GO:0009733	response to auxin stimulus	Response to biotic or abiotic stress
Glyma16g23640	GO:0051707	response to other organism	Response to biotic or abiotic stress
Glyma17g33970	GO:0009416	response to light stimulus	Response to biotic or abiotic stress
Glyma18g00620	GO:0009751	response to salicylic acid stimulus	Response to biotic or abiotic stress
Glyma18g44910	GO:0009416	response to light stimulus	Response to biotic or abiotic stress
Glyma18g49400	GO:0009740	gibberellic acid mediated signaling pathway	Response to biotic or abiotic stress
Glyma18g49410	GO:0010036	response to boron-containing substance	Response to biotic or abiotic stress
Glyma19g00940	GO:0050896	response to stimulus	Response to biotic or abiotic stress
Glyma19g01140	GO:0009409	response to cold	Response to biotic or abiotic stress
Glyma19g37100	GO:0051707	response to other organism	Response to biotic or abiotic stress
Glyma02g06870	GO:0045454	cell redox homeostasis	Biological regulation
Glyma02g31370	GO:0006879	cellular iron ion homeostasis	Biological regulation
Glyma03g42030	GO:0007264	small GTPase mediated signal transduction	Biological regulation
Glyma06g08170	GO:0006874	cellular calcium ion homeostasis	Biological regulation
Glyma06g19440	GO:0010119	regulation of stomatal movement	Biological regulation
Glyma07g09060	GO:0007169	transmembrane receptor protein tyrosine kinase signaling pathway	Biological regulation
Glyma08g21650	GO:0006355	regulation of transcription, DNA-dependent	Biological regulation
Glyma08g25330	GO:0006355	regulation of transcription, DNA-dependent	Biological regulation
Glyma08g41500	GO:0010075	regulation of meristem growth	Biological regulation
Glyma09g28190	GO:0007169	transmembrane receptor protein tyrosine kinase signaling pathway	Biological regulation
Glyma09g41240	GO:0010119	regulation of stomatal movement	Biological regulation
Glyma11g18900	GO:0007165	signal transduction	Biological regulation
Glyma13g06980	GO:0006355	regulation of transcription, DNA-dependent	Biological regulation
Glyma19g27240	GO:0050789	regulation of biological process	Biological regulation
Glyma03g26150	GO:0010150	leaf senescence	Growth and Development
Glyma10g41870	GO:0048437	floral organ development	Growth and Development
Glyma11g33420	GO:0009640	photomorphogenesis	Growth and Development
Glyma13g31240	GO:0042335	cuticle development	Growth and Development
Glyma14g06270	GO:0009965	leaf morphogenesis	Growth and Development
Glyma18g47280	GO:0009835	fruit ripening	Growth and Development
Glyma01g21620	GO:0006810	transport	Transport
Glyma02g47180	GO:0006810	transport	Transport
Glyma18g10180	GO:0006810	transport	Transport
Glyma19g07360	GO:0006810	transport	Transport
Glyma02g05140	GO:0006508	proteolysis	Metabolism
Glyma02g31150	GO:0006508	proteolysis	Metabolism
Glyma05g03830	GO:0005975	carbohydrate metabolic process	Metabolism
Glyma06g22010	GO:0008152	metabolic process	Metabolism
Glyma08g47930	GO:0008152	metabolic process	Metabolism
Glyma09g08170	GO:0009058	biosynthetic process	Metabolism
Glyma11g38230	GO:0005992	trehalose biosynthetic process	Metabolism
Glyma12g30420	GO:0006508	proteolysis	Metabolism
Glyma13g10400	GO:0008152	metabolic process	Metabolism
Glyma13g28660	GO:0008152	metabolic process	Metabolism
Glyma15g07330	GO:0006418	tRNA aminoacylation for protein translation	Metabolism
Glyma15g18440	GO:0006598	polyamine catabolic process	Metabolism
Glyma16g07430	GO:0006629	lipid metabolic process	Metabolism
Glyma16g24440	GO:0005975	carbohydrate metabolic process	Metabolism
Glyma18g06870	GO:0009693	ethylene biosynthetic process	Metabolism
Glyma19g22800	GO:0009850	auxin metabolic process	Metabolism
Glyma19g41630	GO:0030418	nicotianamine biosynthetic process	Metabolism
Glyma20g05530	GO:0015936	coenzyme A metabolic process	Metabolism
Glyma20g25090	GO:0006308	DNA catabolic process	Metabolism
Glyma20g27870	GO:0009686	gibberellin biosynthetic process	Metabolism
Glyma20g28850	GO:0008652	cellular amino acid biosynthetic process	Metabolism
Glyma20g36040	GO:0019252	starch biosynthetic process	Metabolism

## Sheet: Rps1-b
GO analysis of IIGs in Rps1-b
Gene ID	GO ID	GO annotation	Group
Rps1-b Up regulated
Glyma01g05810	GO:0009414	response to water deprivation	Response to biotic or abiotic stress
Glyma01g32130	GO:0009409	response to cold	Response to biotic or abiotic stress
Glyma01g38260	GO:0006979	response to oxidative stress	Response to biotic or abiotic stress
Glyma02g17470	GO:0006950	response to stress	Response to biotic or abiotic stress
Glyma03g01010	GO:0042538	hyperosmotic salinity response	Response to biotic or abiotic stress
Glyma03g24060	GO:0006979	response to oxidative stress	Response to biotic or abiotic stress
Glyma03g30550	GO:0009624	response to nematode	Response to biotic or abiotic stress
Glyma03g31950	GO:0016036	cellular response to phosphate starvation	Response to biotic or abiotic stress
Glyma04g41700	GO:0009816	defense response to bacterium, incompatible interaction	Response to biotic or abiotic stress
Glyma05g04380	GO:0050832	defense response to fungus	Response to biotic or abiotic stress
Glyma05g04430	GO:0050832	defense response to fungus	Response to biotic or abiotic stress
Glyma05g24770	GO:0009742	brassinosteroid mediated signaling pathway	Response to biotic or abiotic stress
Glyma06g06490	GO:0009607	response to biotic stimulus	Response to biotic or abiotic stress
Glyma06g09220	GO:0006950	response to stress	Response to biotic or abiotic stress
Glyma06g12010	GO:0009737	response to abscisic acid stimulus	Response to biotic or abiotic stress
Glyma06g13090	GO:0009864	induced systemic resistance, jasmonic acid mediated signaling pathway	Response to biotic or abiotic stress
Glyma06g17180	GO:0009749	response to glucose stimulus	Response to biotic or abiotic stress
Glyma06g44050	GO:0009867	jasmonic acid mediated signaling pathway	Response to biotic or abiotic stress
Glyma06g45380	GO:0009611	response to wounding	Response to biotic or abiotic stress
Glyma07g07270	GO:0009868	jasmonic acid and ethylene-dependent systemic resistance, jasmonic acid mediated signaling pathway	Response to biotic or abiotic stress
Glyma07g09320	GO:0050896	response to stimulus	Response to biotic or abiotic stress
Glyma07g18670	GO:0009624	response to nematode	Response to biotic or abiotic stress
Glyma07g21110	GO:0009738	abscisic acid mediated signaling pathway	Response to biotic or abiotic stress
Glyma07g36430	GO:0009737	response to abscisic acid stimulus	Response to biotic or abiotic stress
Glyma08g00680	GO:0009626	plant-type hypersensitive response	Response to biotic or abiotic stress
Glyma08g02160	GO:0009626	plant-type hypersensitive response	Response to biotic or abiotic stress
Glyma08g44050	GO:0009624	response to nematode	Response to biotic or abiotic stress
Glyma08g45820	GO:0051707	response to other organism	Response to biotic or abiotic stress
Glyma09g01750	GO:0046686	response to cadmium ion	Response to biotic or abiotic stress
Glyma09g12400	GO:0009627	systemic acquired resistance	Response to biotic or abiotic stress
Glyma09g29050	GO:0045087	innate immune response	Response to biotic or abiotic stress
Glyma09g29880	GO:0009624	response to nematode	Response to biotic or abiotic stress
Glyma09g31430	GO:0009620	response to fungus	Response to biotic or abiotic stress
Glyma10g29490	GO:0009737	response to abscisic acid stimulus	Response to biotic or abiotic stress
Glyma10g39920	GO:0009737	response to abscisic acid stimulus	Response to biotic or abiotic stress
Glyma10g39980	GO:0009737	response to abscisic acid stimulus	Response to biotic or abiotic stress
Glyma11g09230	GO:0009416	response to light stimulus	Response to biotic or abiotic stress
Glyma11g21370	GO:0045087	innate immune response	Response to biotic or abiotic stress
Glyma11g37780	GO:0010200	response to chitin	Response to biotic or abiotic stress
Glyma12g03770	GO:0009733	response to auxin stimulus	Response to biotic or abiotic stress
Glyma12g04960	GO:0051707	response to other organism	Response to biotic or abiotic stress
Glyma13g00280	GO:0009733	response to auxin stimulus	Response to biotic or abiotic stress
Glyma13g24520	GO:0009626	plant-type hypersensitive response	Response to biotic or abiotic stress
Glyma13g30770	GO:0009867	jasmonic acid mediated signaling pathway	Response to biotic or abiotic stress
Glyma13g31010	GO:0009873	ethylene mediated signaling pathway	Response to biotic or abiotic stress
Glyma13g35810	GO:0009737	response to abscisic acid stimulus	Response to biotic or abiotic stress
Glyma13g35820	GO:0009611	response to wounding	Response to biotic or abiotic stress
Glyma13g35850	GO:0009611	response to wounding	Response to biotic or abiotic stress
Glyma13g43910	GO:0009416	response to light stimulus	Response to biotic or abiotic stress
Glyma14g03510	GO:0009862	systemic acquired resistance, salicylic acid mediated signaling pathway	Response to biotic or abiotic stress
Glyma14g20380	GO:0009733	response to auxin stimulus	Response to biotic or abiotic stress
Glyma14g39300	GO:0051707	response to other organism	Response to biotic or abiotic stress
Glyma15g05810	GO:0050832	defense response to fungus	Response to biotic or abiotic stress
Glyma15g06770	GO:0009607	response to biotic stimulus	Response to biotic or abiotic stress
Glyma15g08640	GO:0006952	defense response	Response to biotic or abiotic stress
Glyma15g17310	GO:0045087	innate immune response	Response to biotic or abiotic stress
Glyma15g25060	GO:0050896	response to stimulus	Response to biotic or abiotic stress
Glyma15g38060	GO:0009737	response to abscisic acid stimulus	Response to biotic or abiotic stress
Glyma16g24920	GO:0045087	innate immune response	Response to biotic or abiotic stress
Glyma16g33950	GO:0045087	innate immune response	Response to biotic or abiotic stress
Glyma16g34090	GO:0045087	innate immune response	Response to biotic or abiotic stress
Glyma17g07250	GO:0009740	gibberellic acid mediated signaling pathway	Response to biotic or abiotic stress
Glyma17g07260	GO:0009740	gibberellic acid mediated signaling pathway	Response to biotic or abiotic stress
Glyma17g12740	GO:0009644	response to high light intensity	Response to biotic or abiotic stress
Glyma17g14840	GO:0050832	defense response to fungus	Response to biotic or abiotic stress
Glyma18g20510	GO:0010167	response to nitrate	Response to biotic or abiotic stress
Glyma18g40750	GO:0042493	response to drug	Response to biotic or abiotic stress
Glyma18g43540	GO:0009624	response to nematode	Response to biotic or abiotic stress
Glyma18g45920	GO:0009409	response to cold	Response to biotic or abiotic stress
Glyma20g26420	GO:0010224	response to UV-B	Response to biotic or abiotic stress
Glyma20g27550	GO:0009737	response to abscisic acid stimulus	Response to biotic or abiotic stress
Glyma20g35440	GO:0019722	calcium-mediated signaling	Response to biotic or abiotic stress
Glyma20g35680	GO:0006979	response to oxidative stress	Response to biotic or abiotic stress
Glyma20g38000	GO:0009738	abscisic acid mediated signaling pathway	Response to biotic or abiotic stress
Glyma01g01860	GO:0006355	regulation of transcription, DNA-dependent	Biological regulation
Glyma07g39250	GO:0006355	regulation of transcription, DNA-dependent	Biological regulation
Glyma08g04230	GO:0040010	positive regulation of growth rate	Biological regulation
Glyma08g24610	GO:0007169	transmembrane receptor protein tyrosine kinase signaling pathway	Biological regulation
Glyma12g10350	GO:0006355	regulation of transcription, DNA-dependent	Biological regulation
Glyma13g17800	GO:0006355	regulation of transcription, DNA-dependent	Biological regulation
Glyma13g36070	GO:0030307	positive regulation of cell growth	Biological regulation
Glyma13g36910	GO:0007264	small GTPase mediated signal transduction	Biological regulation
Glyma14g22970	GO:0006355	regulation of transcription, DNA-dependent	Biological regulation
Glyma16g27260	GO:0007169	transmembrane receptor protein tyrosine kinase signaling pathway	Biological regulation
Glyma17g01490	GO:0006355	regulation of transcription, DNA-dependent	Biological regulation
Glyma18g05710	GO:0007169	transmembrane receptor protein tyrosine kinase signaling pathway	Biological regulation
Glyma18g22880	GO:0008285	negative regulation of cell proliferation	Biological regulation
Glyma20g22510	GO:0050794	regulation of cellular process	Biological regulation
Glyma01g41330	GO:0009826	unidimensional cell growth	Growth and Development
Glyma02g42440	GO:0009793	embryo development ending in seed dormancy	Growth and Development
Glyma04g20620	GO:0042335	cuticle development	Growth and Development
Glyma05g03850	GO:0000911	cytokinesis by cell plate formation	Growth and Development
Glyma05g03880	GO:0000911	cytokinesis by cell plate formation	Growth and Development
Glyma05g03900	GO:0000911	cytokinesis by cell plate formation	Growth and Development
Glyma09g35950	GO:0010103	stomatal complex morphogenesis	Growth and Development
Glyma10g20830	GO:0010150	leaf senescence	Growth and Development
Glyma13g21690	GO:0010197	polar nucleus fusion	Growth and Development
Glyma14g09990	GO:0009887	organ morphogenesis	Growth and Development
Glyma15g01220	GO:0048367	shoot development	Growth and Development
Glyma17g35170	GO:0007275	multicellular organismal development	Growth and Development
Glyma20g00760	GO:0009826	unidimensional cell growth	Growth and Development
Glyma03g20170	GO:0030001	metal ion transport	Transport
Glyma04g07390	GO:0006820	anion transport	Transport
Glyma04g38650	GO:0015800	acidic amino acid transport	Transport
Glyma05g37420	GO:0030001	metal ion transport	Transport
Glyma06g07480	GO:0006820	anion transport	Transport
Glyma06g09830	GO:0015992	proton transport	Transport
Glyma07g31280	GO:0006810	transport	Transport
Glyma08g03940	GO:0015770	sucrose transport	Transport
Glyma09g06630	GO:0016192	vesicle-mediated transport	Transport
Glyma09g33230	GO:0015986	ATP synthesis coupled proton transport	Transport
Glyma11g08890	GO:0006810	transport	Transport
Glyma11g36460	GO:0006869	lipid transport	Transport
Glyma16g29650	GO:0030001	metal ion transport	Transport
Glyma18g44480	GO:0015931	nucleobase-containing compound transport	Transport
Glyma0092s00200	GO:0019684	photosynthesis, light reaction	Metabolism
Glyma01g01010	GO:0045490	pectin catabolic process	Metabolism
Glyma01g04250	GO:0019761	glucosinolate biosynthetic process	Metabolism
Glyma02g13460	GO:0046777	protein autophosphorylation	Metabolism
Glyma02g16710	GO:0006508	proteolysis	Metabolism
Glyma02g25930	GO:0008152	metabolic process	Metabolism
Glyma04g09670	GO:0005975	carbohydrate metabolic process	Metabolism
Glyma04g38850	GO:0006418	tRNA aminoacylation for protein translation	Metabolism
Glyma04g42760	GO:0006508	proteolysis	Metabolism
Glyma05g33470	GO:0055114	oxidation-reduction process	Metabolism
Glyma06g11600	GO:0006468	protein phosphorylation	Metabolism
Glyma06g11990	GO:0006508	proteolysis	Metabolism
Glyma06g13730	GO:0016567	protein ubiquitination	Metabolism
Glyma06g19590	GO:0005992	trehalose biosynthetic process	Metabolism
Glyma06g45860	GO:0006073	cellular glucan metabolic process	Metabolism
Glyma06g47630	GO:0005992	trehalose biosynthetic process	Metabolism
Glyma07g09200	GO:0016567	protein ubiquitination	Metabolism
Glyma07g15580	GO:0016042	lipid catabolic process	Metabolism
Glyma08g02050	GO:0005975	carbohydrate metabolic process	Metabolism
Glyma08g15960	GO:0005975	carbohydrate metabolic process	Metabolism
Glyma08g21790	GO:0008152	metabolic process	Metabolism
Glyma08g40270	GO:0006508	proteolysis	Metabolism
Glyma09g15090	GO:0006468	protein phosphorylation	Metabolism
Glyma09g31370	GO:0006468	protein phosphorylation	Metabolism
Glyma09g33120	GO:0006468	protein phosphorylation	Metabolism
Glyma10g04710	GO:0006014	D-ribose metabolic process	Metabolism
Glyma10g39430	GO:0009308	amine metabolic process	Metabolism
Glyma11g07430	GO:0046274	lignin catabolic process	Metabolism
Glyma11g13820	GO:0005975	carbohydrate metabolic process	Metabolism
Glyma11g13830	GO:0005975	carbohydrate metabolic process	Metabolism
Glyma11g24410	GO:0006468	protein phosphorylation	Metabolism
Glyma11g34150	GO:0006508	proteolysis	Metabolism
Glyma13g00370	GO:0006468	protein phosphorylation	Metabolism
Glyma13g04120	GO:0016310	phosphorylation	Metabolism
Glyma13g25150	GO:0008152	metabolic process	Metabolism
Glyma13g27820	GO:0006508	proteolysis	Metabolism
Glyma13g32220	GO:0006468	protein phosphorylation	Metabolism
Glyma13g33070	GO:0006457	protein folding	Metabolism
Glyma15g11140	GO:0006508	proteolysis	Metabolism
Glyma15g19600	GO:0006468	protein phosphorylation	Metabolism
Glyma17g00880	GO:0044267	cellular protein metabolic process	Metabolism
Glyma17g05510	GO:0006508	proteolysis	Metabolism
Glyma17g19920	GO:0006629	lipid metabolic process	Metabolism
Glyma18g20470	GO:0006468	protein phosphorylation	Metabolism
Glyma18g49210	GO:0006012	galactose metabolic process	Metabolism
Glyma19g00230	GO:0005975	carbohydrate metabolic process	Metabolism
Glyma19g05660	GO:0016070	RNA metabolic process	Metabolism
Glyma20g30450	GO:0006032	chitin catabolic process	Metabolism
Glyma01g08640	GO:0006915	apoptotic process	Miscellaneous
Glyma05g34800	GO:0042545	cell wall modification	Miscellaneous
Glyma06g14660	GO:0009987	cellular process	Miscellaneous
Glyma07g17290	GO:0009987	cellular process	Miscellaneous
Glyma07g17370	GO:0009987	cellular process	Miscellaneous
Glyma09g15080	GO:0048544	recognition of pollen	Miscellaneous
Glyma12g35200	GO:0007017	microtubule-based process	Miscellaneous
Rps1-b Down regulated
Glyma01g05410	GO:0009737	response to abscisic acid stimulus	Response to biotic or abiotic stress
Glyma01g06030	GO:0009739	response to gibberellin stimulus	Response to biotic or abiotic stress
Glyma01g36620	GO:0009753	response to jasmonic acid stimulus	Response to biotic or abiotic stress
Glyma02g11710	GO:0051707	response to other organism	Response to biotic or abiotic stress
Glyma02g12140	GO:0009739	response to gibberellin stimulus	Response to biotic or abiotic stress
Glyma02g39320	GO:0043617	cellular response to sucrose starvation	Response to biotic or abiotic stress
Glyma02g41140	GO:0051707	response to other organism	Response to biotic or abiotic stress
Glyma03g03670	GO:0010114	response to red light	Response to biotic or abiotic stress
Glyma03g03720	GO:0010286	heat acclimation	Response to biotic or abiotic stress
Glyma03g06660	GO:0009409	response to cold	Response to biotic or abiotic stress
Glyma03g09140	GO:0009723	response to ethylene stimulus	Response to biotic or abiotic stress
Glyma03g32740	GO:0010017	red or far-red light signaling pathway	Response to biotic or abiotic stress
Glyma03g34420	GO:0051707	response to other organism	Response to biotic or abiotic stress
Glyma04g02420	GO:0009738	abscisic acid mediated signaling pathway	Response to biotic or abiotic stress
Glyma04g05490	GO:0009867	jasmonic acid mediated signaling pathway	Response to biotic or abiotic stress
Glyma04g12290	GO:0009624	response to nematode	Response to biotic or abiotic stress
Glyma04g33770	GO:0009725	response to hormone stimulus	Response to biotic or abiotic stress
Glyma04g33880	GO:0042538	hyperosmotic salinity response	Response to biotic or abiotic stress
Glyma04g40630	GO:0051607	defense response to virus	Response to biotic or abiotic stress
Glyma05g05130	GO:0009409	response to cold	Response to biotic or abiotic stress
Glyma05g21780	GO:0009617	response to bacterium	Response to biotic or abiotic stress
Glyma06g05200	GO:0009753	response to jasmonic acid stimulus	Response to biotic or abiotic stress
Glyma06g05510	GO:0009867	jasmonic acid mediated signaling pathway	Response to biotic or abiotic stress
Glyma06g05670	GO:0009409	response to cold	Response to biotic or abiotic stress
Glyma06g07240	GO:0009414	response to water deprivation	Response to biotic or abiotic stress
Glyma06g42340	GO:0009651	response to salt stress	Response to biotic or abiotic stress
Glyma06g42800	GO:0006950	response to stress	Response to biotic or abiotic stress
Glyma06g48140	GO:0009624	response to nematode	Response to biotic or abiotic stress
Glyma07g02220	GO:0043481	anthocyanin accumulation in tissues in response to UV light	Response to biotic or abiotic stress
Glyma07g15240	GO:0050832	defense response to fungus	Response to biotic or abiotic stress
Glyma07g32070	GO:0010286	heat acclimation	Response to biotic or abiotic stress
Glyma07g32090	GO:0010286	heat acclimation	Response to biotic or abiotic stress
Glyma08g03540	GO:0050832	defense response to fungus	Response to biotic or abiotic stress
Glyma08g04840	GO:0009624	response to nematode	Response to biotic or abiotic stress
Glyma08g07350	GO:0009408	response to heat	Response to biotic or abiotic stress
Glyma08g13700	GO:0009734	auxin mediated signaling pathway	Response to biotic or abiotic stress
Glyma08g17570	GO:0045087	innate immune response	Response to biotic or abiotic stress
Glyma08g18640	GO:0042631	cellular response to water deprivation	Response to biotic or abiotic stress
Glyma08g24760	GO:0006952	defense response	Response to biotic or abiotic stress
Glyma08g41200	GO:0010017	red or far-red light signaling pathway	Response to biotic or abiotic stress
Glyma09g37290	GO:0009740	gibberellic acid mediated signaling pathway	Response to biotic or abiotic stress
Glyma10g00560	GO:0009408	response to heat	Response to biotic or abiotic stress
Glyma10g03720	GO:0009753	response to jasmonic acid stimulus	Response to biotic or abiotic stress
Glyma10g23440	GO:0006950	response to stress	Response to biotic or abiotic stress
Glyma10g29890	GO:0009736	cytokinin mediated signaling pathway	Response to biotic or abiotic stress
Glyma10g32000	GO:0009408	response to heat	Response to biotic or abiotic stress
Glyma10g32800	GO:0045087	innate immune response	Response to biotic or abiotic stress
Glyma10g36590	GO:0051384	response to glucocorticoid stimulus	Response to biotic or abiotic stress
Glyma10g38910	GO:0009409	response to cold	Response to biotic or abiotic stress
Glyma10g40950	GO:0042493	response to drug	Response to biotic or abiotic stress
Glyma10g41590	GO:0009738	abscisic acid mediated signaling pathway	Response to biotic or abiotic stress
Glyma10g42440	GO:0009624	response to nematode	Response to biotic or abiotic stress
Glyma11g02490	GO:0010182	sugar mediated signaling pathway	Response to biotic or abiotic stress
Glyma11g03850	GO:0010017	red or far-red light signaling pathway	Response to biotic or abiotic stress
Glyma11g08730	GO:0009753	response to jasmonic acid stimulus	Response to biotic or abiotic stress
Glyma11g13060	GO:0042631	cellular response to water deprivation	Response to biotic or abiotic stress
Glyma11g14820	GO:0050832	defense response to fungus	Response to biotic or abiotic stress
Glyma11g35890	GO:0009624	response to nematode	Response to biotic or abiotic stress
Glyma12g01160	GO:0006972	hyperosmotic response	Response to biotic or abiotic stress
Glyma12g10670	GO:0031028	septation initiation signaling cascade	Response to biotic or abiotic stress
Glyma12g11230	GO:0010161	red light signaling pathway	Response to biotic or abiotic stress
Glyma13g00850	GO:0009266	response to temperature stimulus	Response to biotic or abiotic stress
Glyma13g27440	GO:0006952	defense response	Response to biotic or abiotic stress
Glyma13g31690	GO:0009742	brassinosteroid mediated signaling pathway	Response to biotic or abiotic stress
Glyma13g31750	GO:0006952	defense response	Response to biotic or abiotic stress
Glyma13g37220	GO:0009751	response to salicylic acid stimulus	Response to biotic or abiotic stress
Glyma13g41160	GO:0009739	response to gibberellin stimulus	Response to biotic or abiotic stress
Glyma13g44990	GO:0009624	response to nematode	Response to biotic or abiotic stress
Glyma14g32430	GO:0009409	response to cold	Response to biotic or abiotic stress
Glyma14g38120	GO:0009651	response to salt stress	Response to biotic or abiotic stress
Glyma14g40400	GO:0009737	response to abscisic acid stimulus	Response to biotic or abiotic stress
Glyma15g04240	GO:0009739	response to gibberellin stimulus	Response to biotic or abiotic stress
Glyma15g08530	GO:0009817	defense response to fungus, incompatible interaction	Response to biotic or abiotic stress
Glyma15g11360	GO:0009408	response to heat	Response to biotic or abiotic stress
Glyma15g26590	GO:0009409	response to cold	Response to biotic or abiotic stress
Glyma15g42970	GO:0006952	defense response	Response to biotic or abiotic stress
Glyma16g05830	GO:0009737	response to abscisic acid stimulus	Response to biotic or abiotic stress
Glyma16g16290	GO:0009739	response to gibberellin stimulus	Response to biotic or abiotic stress
Glyma16g23640	GO:0051707	response to other organism	Response to biotic or abiotic stress
Glyma17g07170	GO:0009620	response to fungus	Response to biotic or abiotic stress
Glyma17g08020	GO:0009617	response to bacterium	Response to biotic or abiotic stress
Glyma17g08270	GO:0009737	response to abscisic acid stimulus	Response to biotic or abiotic stress
Glyma17g09310	GO:0009733	response to auxin stimulus	Response to biotic or abiotic stress
Glyma17g15380	GO:0010017	red or far-red light signaling pathway	Response to biotic or abiotic stress
Glyma17g15460	GO:0009409	response to cold	Response to biotic or abiotic stress
Glyma17g20200	GO:0009737	response to abscisic acid stimulus	Response to biotic or abiotic stress
Glyma17g37180	GO:0009744	response to sucrose stimulus	Response to biotic or abiotic stress
Glyma18g06510	GO:0009409	response to cold	Response to biotic or abiotic stress
Glyma18g17330	GO:0010161	red light signaling pathway	Response to biotic or abiotic stress
Glyma18g49020	GO:0050832	defense response to fungus	Response to biotic or abiotic stress
Glyma18g49400	GO:0009740	gibberellic acid mediated signaling pathway	Response to biotic or abiotic stress
Glyma19g07600	GO:0009409	response to cold	Response to biotic or abiotic stress
Glyma19g36100	GO:0042742	defense response to bacterium	Response to biotic or abiotic stress
Glyma19g37100	GO:0051707	response to other organism	Response to biotic or abiotic stress
Glyma19g41240	GO:0006979	response to oxidative stress	Response to biotic or abiotic stress
Glyma20g03310	GO:0009617	response to bacterium	Response to biotic or abiotic stress
Glyma20g22700	GO:0009408	response to heat	Response to biotic or abiotic stress
Glyma20g25170	GO:0009735	response to cytokinin stimulus	Response to biotic or abiotic stress
Glyma20g33880	GO:0046688	response to copper ion	Response to biotic or abiotic stress
Glyma01g05230	GO:0009788	negative regulation of abscisic acid mediated signaling pathway	Biological regulation
Glyma02g47230	GO:0007169	transmembrane receptor protein tyrosine kinase signaling pathway	Biological regulation
Glyma03g29740	GO:0007169	transmembrane receptor protein tyrosine kinase signaling pathway	Biological regulation
Glyma03g37230	GO:0010099	regulation of photomorphogenesis	Biological regulation
Glyma04g05330	GO:0048024	regulation of mRNA splicing, via spliceosome	Biological regulation
Glyma04g34360	GO:0007169	transmembrane receptor protein tyrosine kinase signaling pathway	Biological regulation
Glyma05g01390	GO:0006355	regulation of transcription, DNA-dependent	Biological regulation
Glyma06g02380	GO:0007165	signal transduction	Biological regulation
Glyma06g08990	GO:0006355	regulation of transcription, DNA-dependent	Biological regulation
Glyma06g19440	GO:0010119	regulation of stomatal movement	Biological regulation
Glyma06g45150	GO:0007169	transmembrane receptor protein tyrosine kinase signaling pathway	Biological regulation
Glyma07g02320	GO:0009909	regulation of flower development	Biological regulation
Glyma07g05510	GO:0006882	cellular zinc ion homeostasis	Biological regulation
Glyma07g09060	GO:0007169	transmembrane receptor protein tyrosine kinase signaling pathway	Biological regulation
Glyma08g42490	GO:0010252	auxin homeostasis	Biological regulation
Glyma09g01000	GO:0006355	regulation of transcription, DNA-dependent	Biological regulation
Glyma09g28190	GO:0007169	transmembrane receptor protein tyrosine kinase signaling pathway	Biological regulation
Glyma11g31990	GO:0006355	regulation of transcription, DNA-dependent	Biological regulation
Glyma12g09560	GO:0007165	signal transduction	Biological regulation
Glyma15g19910	GO:0006355	regulation of transcription, DNA-dependent	Biological regulation
Glyma16g26790	GO:0040010	positive regulation of growth rate	Biological regulation
Glyma17g15310	GO:0006355	regulation of transcription, DNA-dependent	Biological regulation
Glyma18g13840	GO:0010252	auxin homeostasis	Biological regulation
Glyma19g36140	GO:0045893	positive regulation of transcription, DNA-dependent	Biological regulation
Glyma19g37430	GO:0007169	transmembrane receptor protein tyrosine kinase signaling pathway	Biological regulation
Glyma20g25710	GO:0007165	signal transduction	Biological regulation
Glyma01g07770	GO:0009793	embryo development ending in seed dormancy	Growth and Development
Glyma03g26150	GO:0010150	leaf senescence	Growth and Development
Glyma04g40000	GO:0009831	plant-type cell wall modification involved in multidimensional cell growth	Growth and Development
Glyma06g14850	GO:0009831	plant-type cell wall modification involved in multidimensional cell growth	Growth and Development
Glyma06g34330	GO:0009793	embryo development ending in seed dormancy	Growth and Development
Glyma06g44930	GO:0009831	plant-type cell wall modification involved in multidimensional cell growth	Growth and Development
Glyma07g17720	GO:0048235	pollen sperm cell differentiation	Growth and Development
Glyma10g00440	GO:0042335	cuticle development	Growth and Development
Glyma10g36790	GO:0016049	cell growth	Growth and Development
Glyma10g40660	GO:0009640	photomorphogenesis	Growth and Development
Glyma10g41870	GO:0048437	floral organ development	Growth and Development
Glyma10g42100	GO:0042335	cuticle development	Growth and Development
Glyma10g43720	GO:0032502	developmental process	Growth and Development
Glyma11g16370	GO:0010223	secondary shoot formation	Growth and Development
Glyma12g12350	GO:0009831	plant-type cell wall modification involved in multidimensional cell growth	Growth and Development
Glyma13g04850	GO:0009932	cell tip growth	Growth and Development
Glyma14g08350	GO:0048513	organ development	Growth and Development
Glyma16g02760	GO:0007275	multicellular organismal development	Growth and Development
Glyma17g35090	GO:0048366	leaf development	Growth and Development
Glyma18g08140	GO:0007275	multicellular organismal development	Growth and Development
Glyma19g01990	GO:0009932	cell tip growth	Growth and Development
Glyma19g44790	GO:0010154	fruit development	Growth and Development
Glyma20g36960	GO:0048366	leaf development	Growth and Development
Glyma03g42240	GO:0009773	photosynthetic electron transport in photosystem I	Transport
Glyma04g37910	GO:0006810	transport	Transport
Glyma10g11000	GO:0006810	transport	Transport
Glyma11g07090	GO:0008643	carbohydrate transport	Transport
Glyma14g24370	GO:0015810	aspartate transport	Transport
Glyma14g37020	GO:0006857	oligopeptide transport	Transport
Glyma15g05770	GO:0006869	lipid transport	Transport
Glyma16g27100	GO:0006865	amino acid transport	Transport
Glyma19g32400	GO:0006857	oligopeptide transport	Transport
Glyma19g40720	GO:0006820	anion transport	Transport
Glyma19g45380	GO:0015986	ATP synthesis coupled proton transport	Transport
Glyma02g01660	GO:0045493	xylan catabolic process	Metabolism
Glyma02g31150	GO:0006508	proteolysis	Metabolism
Glyma02g43440	GO:0006629	lipid metabolic process	Metabolism
Glyma02g46320	GO:0030245	cellulose catabolic process	Metabolism
Glyma03g02360	GO:0006468	protein phosphorylation	Metabolism
Glyma03g30850	GO:0009691	cytokinin biosynthetic process	Metabolism
Glyma03g35900	GO:0006508	proteolysis	Metabolism
Glyma03g41770	GO:0006629	lipid metabolic process	Metabolism
Glyma04g02490	GO:0006629	lipid metabolic process	Metabolism
Glyma06g10990	GO:0005992	trehalose biosynthetic process	Metabolism
Glyma06g23470	GO:0005975	carbohydrate metabolic process	Metabolism
Glyma07g09880	GO:0030163	protein catabolic process	Metabolism
Glyma07g16080	GO:0046274	lignin catabolic process	Metabolism
Glyma08g03440	GO:0044237	cellular metabolic process	Metabolism
Glyma08g06550	GO:0006468	protein phosphorylation	Metabolism
Glyma08g47400	GO:0046274	lignin catabolic process	Metabolism
Glyma08g47950	GO:0055114	oxidation-reduction process	Metabolism
Glyma09g04100	GO:0030418	nicotianamine biosynthetic process	Metabolism
Glyma09g31940	GO:0030163	protein catabolic process	Metabolism
Glyma10g01720	GO:0006457	protein folding	Metabolism
Glyma10g05440	GO:0016567	protein ubiquitination	Metabolism
Glyma10g34420	GO:0008654	phospholipid biosynthetic process	Metabolism
Glyma11g19920	GO:0006073	cellular glucan metabolic process	Metabolism
Glyma11g27820	GO:0006468	protein phosphorylation	Metabolism
Glyma11g36230	GO:0006508	proteolysis	Metabolism
Glyma11g38230	GO:0005992	trehalose biosynthetic process	Metabolism
Glyma12g08520	GO:0006073	cellular glucan metabolic process	Metabolism
Glyma12g30420	GO:0006508	proteolysis	Metabolism
Glyma13g28660	GO:0008152	metabolic process	Metabolism
Glyma13g38610	GO:0006508	proteolysis	Metabolism
Glyma14g01470	GO:0006096	glycolysis	Metabolism
Glyma14g35650	GO:0009813	flavonoid biosynthetic process	Metabolism
Glyma14g39690	GO:0006468	protein phosphorylation	Metabolism
Glyma15g07330	GO:0006418	tRNA aminoacylation for protein translation	Metabolism
Glyma15g07920	GO:0000256	allantoin catabolic process	Metabolism
Glyma15g18440	GO:0006598	polyamine catabolic process	Metabolism
Glyma16g24440	GO:0005975	carbohydrate metabolic process	Metabolism
Glyma16g26820	GO:0006508	proteolysis	Metabolism
Glyma17g01990	GO:0006508	proteolysis	Metabolism
Glyma17g12460	GO:0008152	metabolic process	Metabolism
Glyma17g15220	GO:0008152	metabolic process	Metabolism
Glyma17g33640	GO:0006511	ubiquitin-dependent protein catabolic process	Metabolism
Glyma18g40070	GO:0046274	lignin catabolic process	Metabolism
Glyma19g27870	GO:0046777	protein autophosphorylation	Metabolism
Glyma19g41630	GO:0030418	nicotianamine biosynthetic process	Metabolism
Glyma20g05530	GO:0015936	coenzyme A metabolic process	Metabolism
Glyma20g27870	GO:0009686	gibberellin biosynthetic process	Metabolism
Glyma20g28850	GO:0019509	L-methionine salvage from methylthioadenosine	Metabolism
Glyma20g29640	GO:0005975	carbohydrate metabolic process	Metabolism
Glyma01g40550	GO:0007018	microtubule-based movement	Miscellaneous
Glyma06g07260	GO:0016044	cellular membrane organization	Miscellaneous
Glyma09g25230	GO:0009877	nodulation	Miscellaneous
Glyma18g46270	GO:0009987	cellular process	Miscellaneous
Glyma20g08860	GO:0006915	apoptotic process	Miscellaneous

## Sheet: Rps1-c
GO analysis of IIGs in Rps1-c
Gene ID	GO ID	GO annotation	Group
Rps1-c Up regulated
Glyma01g05810	GO:0009414	response to water deprivation	Response to biotic or abiotic stress
Glyma01g31920	GO:0042742	defense response to bacterium	Response to biotic or abiotic stress
Glyma01g32130	GO:0009409	response to cold	Response to biotic or abiotic stress
Glyma01g32430	GO:0009817	defense response to fungus, incompatible interaction	Response to biotic or abiotic stress
Glyma02g14940	GO:0009749	response to glucose stimulus	Response to biotic or abiotic stress
Glyma02g17470	GO:0006950	response to stress	Response to biotic or abiotic stress
Glyma03g01010	GO:0042538	hyperosmotic salinity response	Response to biotic or abiotic stress
Glyma03g01820	GO:0006950	response to stress	Response to biotic or abiotic stress
Glyma03g01840	GO:0006950	response to stress	Response to biotic or abiotic stress
Glyma03g05220	GO:0042742	defense response to bacterium	Response to biotic or abiotic stress
Glyma03g06810	GO:0006952	defense response	Response to biotic or abiotic stress
Glyma03g26530	GO:0009873	ethylene mediated signaling pathway	Response to biotic or abiotic stress
Glyma03g28130	GO:0009733	response to auxin stimulus	Response to biotic or abiotic stress
Glyma03g35990	GO:0042742	defense response to bacterium	Response to biotic or abiotic stress
Glyma03g39610	GO:0009738	abscisic acid mediated signaling pathway	Response to biotic or abiotic stress
Glyma04g41700	GO:0009816	defense response to bacterium, incompatible interaction	Response to biotic or abiotic stress
Glyma04g42800	GO:0009620	response to fungus	Response to biotic or abiotic stress
Glyma05g00510	GO:0009411	response to UV	Response to biotic or abiotic stress
Glyma05g03530	GO:0009624	response to nematode	Response to biotic or abiotic stress
Glyma05g04380	GO:0050832	defense response to fungus	Response to biotic or abiotic stress
Glyma05g17470	GO:0051707	response to other organism	Response to biotic or abiotic stress
Glyma05g24770	GO:0009742	brassinosteroid mediated signaling pathway	Response to biotic or abiotic stress
Glyma06g09220	GO:0006950	response to stress	Response to biotic or abiotic stress
Glyma06g12530	GO:0009751	response to salicylic acid stimulus	Response to biotic or abiotic stress
Glyma06g13090	GO:0009864	induced systemic resistance, jasmonic acid mediated signaling pathway	Response to biotic or abiotic stress
Glyma06g13790	GO:0009737	response to abscisic acid stimulus	Response to biotic or abiotic stress
Glyma06g17180	GO:0009749	response to glucose stimulus	Response to biotic or abiotic stress
Glyma06g45380	GO:0009611	response to wounding	Response to biotic or abiotic stress
Glyma07g07270	GO:0009868	jasmonic acid and ethylene-dependent systemic resistance, jasmonic acid mediated signaling pathway	Response to biotic or abiotic stress
Glyma07g08310	GO:0006950	response to stress	Response to biotic or abiotic stress
Glyma07g10570	GO:0009620	response to fungus	Response to biotic or abiotic stress
Glyma07g18670	GO:0009624	response to nematode	Response to biotic or abiotic stress
Glyma07g21110	GO:0009738	abscisic acid mediated signaling pathway	Response to biotic or abiotic stress
Glyma07g32010	GO:0009626	plant-type hypersensitive response	Response to biotic or abiotic stress
Glyma07g33180	GO:0006979	response to oxidative stress	Response to biotic or abiotic stress
Glyma07g37770	GO:0009739	response to gibberellin stimulus	Response to biotic or abiotic stress
Glyma07g39900	GO:0006950	response to stress	Response to biotic or abiotic stress
Glyma08g04910	GO:0009620	response to fungus	Response to biotic or abiotic stress
Glyma09g01750	GO:0046686	response to cadmium ion	Response to biotic or abiotic stress
Glyma09g03690	GO:0009737	response to abscisic acid stimulus	Response to biotic or abiotic stress
Glyma09g12400	GO:0009627	systemic acquired resistance	Response to biotic or abiotic stress
Glyma09g21060	GO:0009637	response to blue light	Response to biotic or abiotic stress
Glyma09g29880	GO:0009624	response to nematode	Response to biotic or abiotic stress
Glyma09g31430	GO:0009620	response to fungus	Response to biotic or abiotic stress
Glyma10g01340	GO:0009737	response to abscisic acid stimulus	Response to biotic or abiotic stress
Glyma10g09720	GO:0042742	defense response to bacterium	Response to biotic or abiotic stress
Glyma10g37920	GO:0009741	response to brassinosteroid stimulus	Response to biotic or abiotic stress
Glyma10g39920	GO:0009737	response to abscisic acid stimulus	Response to biotic or abiotic stress
Glyma11g08660	GO:0009620	response to fungus	Response to biotic or abiotic stress
Glyma11g14970	GO:0051707	response to other organism	Response to biotic or abiotic stress
Glyma11g19060	GO:0050896	response to stimulus	Response to biotic or abiotic stress
Glyma11g20290	GO:0010037	response to carbon dioxide	Response to biotic or abiotic stress
Glyma11g21370	GO:0045087	innate immune response	Response to biotic or abiotic stress
Glyma11g32520	GO:0009737	response to abscisic acid stimulus	Response to biotic or abiotic stress
Glyma11g37780	GO:0010200	response to chitin	Response to biotic or abiotic stress
Glyma12g32710	GO:0009611	response to wounding	Response to biotic or abiotic stress
Glyma13g00280	GO:0009733	response to auxin stimulus	Response to biotic or abiotic stress
Glyma13g09430	GO:0009751	response to salicylic acid stimulus	Response to biotic or abiotic stress
Glyma13g24520	GO:0009626	plant-type hypersensitive response	Response to biotic or abiotic stress
Glyma13g25280	GO:0009742	brassinosteroid mediated signaling pathway	Response to biotic or abiotic stress
Glyma13g28450	GO:0009624	response to nematode	Response to biotic or abiotic stress
Glyma13g30600	GO:0006952	defense response	Response to biotic or abiotic stress
Glyma13g30770	GO:0009867	jasmonic acid mediated signaling pathway	Response to biotic or abiotic stress
Glyma13g35820	GO:0009611	response to wounding	Response to biotic or abiotic stress
Glyma13g35850	GO:0009611	response to wounding	Response to biotic or abiotic stress
Glyma13g37080	GO:0042538	hyperosmotic salinity response	Response to biotic or abiotic stress
Glyma13g37990	GO:0009733	response to auxin stimulus	Response to biotic or abiotic stress
Glyma13g38170	GO:0009737	response to abscisic acid stimulus	Response to biotic or abiotic stress
Glyma14g05510	GO:0001666	response to hypoxia	Response to biotic or abiotic stress
Glyma14g39300	GO:0051707	response to other organism	Response to biotic or abiotic stress
Glyma15g05810	GO:0050832	defense response to fungus	Response to biotic or abiotic stress
Glyma15g15610	GO:0009607	response to biotic stimulus	Response to biotic or abiotic stress
Glyma15g17310	GO:0045087	innate immune response	Response to biotic or abiotic stress
Glyma15g25060	GO:0050896	response to stimulus	Response to biotic or abiotic stress
Glyma1655s00200	GO:0050832	defense response to fungus	Response to biotic or abiotic stress
Glyma16g24920	GO:0045087	innate immune response	Response to biotic or abiotic stress
Glyma16g30570	GO:0050832	defense response to fungus	Response to biotic or abiotic stress
Glyma16g33950	GO:0045087	innate immune response	Response to biotic or abiotic stress
Glyma17g07240	GO:0009740	gibberellic acid mediated signaling pathway	Response to biotic or abiotic stress
Glyma17g07260	GO:0009740	gibberellic acid mediated signaling pathway	Response to biotic or abiotic stress
Glyma17g14090	GO:0009624	response to nematode	Response to biotic or abiotic stress
Glyma17g14850	GO:0050832	defense response to fungus	Response to biotic or abiotic stress
Glyma17g36270	GO:0009626	plant-type hypersensitive response	Response to biotic or abiotic stress
Glyma18g20510	GO:0010167	response to nitrate	Response to biotic or abiotic stress
Glyma18g25910	GO:0009737	response to abscisic acid stimulus	Response to biotic or abiotic stress
Glyma18g43540	GO:0009624	response to nematode	Response to biotic or abiotic stress
Glyma18g45920	GO:0009409	response to cold	Response to biotic or abiotic stress
Glyma19g38590	GO:0042742	defense response to bacterium	Response to biotic or abiotic stress
Glyma20g26420	GO:0010224	response to UV-B	Response to biotic or abiotic stress
Glyma20g27550	GO:0009737	response to abscisic acid stimulus	Response to biotic or abiotic stress
Glyma20g38000	GO:0009738	abscisic acid mediated signaling pathway	Response to biotic or abiotic stress
Glyma03g32320	GO:0007169	transmembrane receptor protein tyrosine kinase signaling pathway	Biological regulation
Glyma04g39400	GO:0046621	negative regulation of organ growth	Biological regulation
Glyma06g06100	GO:0006355	regulation of transcription, DNA-dependent	Biological regulation
Glyma06g18420	GO:0007169	transmembrane receptor protein tyrosine kinase signaling pathway	Biological regulation
Glyma07g39250	GO:0006355	regulation of transcription, DNA-dependent	Biological regulation
Glyma08g24580	GO:0008285	negative regulation of cell proliferation	Biological regulation
Glyma11g01640	GO:0006355	regulation of transcription, DNA-dependent	Biological regulation
Glyma13g11830	GO:0006355	regulation of transcription, DNA-dependent	Biological regulation
Glyma13g17800	GO:0006355	regulation of transcription, DNA-dependent	Biological regulation
Glyma13g29520	GO:0009966	regulation of signal transduction	Biological regulation
Glyma13g36070	GO:0030307	positive regulation of cell growth	Biological regulation
Glyma14g22970	GO:0006355	regulation of transcription, DNA-dependent	Biological regulation
Glyma16g27260	GO:0007169	transmembrane receptor protein tyrosine kinase signaling pathway	Biological regulation
Glyma16g32330	GO:0006355	regulation of transcription, DNA-dependent	Biological regulation
Glyma17g01490	GO:0006355	regulation of transcription, DNA-dependent	Biological regulation
Glyma18g05710	GO:0007169	transmembrane receptor protein tyrosine kinase signaling pathway	Biological regulation
Glyma18g10330	GO:0006355	regulation of transcription, DNA-dependent	Biological regulation
Glyma18g22880	GO:0008285	negative regulation of cell proliferation	Biological regulation
Glyma18g42610	GO:0007169	transmembrane receptor protein tyrosine kinase signaling pathway	Biological regulation
Glyma01g03760	GO:0009835	fruit ripening	Growth and Development
Glyma04g20620	GO:0042335	cuticle development	Growth and Development
Glyma05g30380	GO:0048653	anther development	Growth and Development
Glyma06g24480	GO:0042335	cuticle development	Growth and Development
Glyma07g10180	GO:0009965	leaf morphogenesis	Growth and Development
Glyma09g35950	GO:0010103	stomatal complex morphogenesis	Growth and Development
Glyma12g07220	GO:0032502	developmental process	Growth and Development
Glyma13g21690	GO:0010197	polar nucleus fusion	Growth and Development
Glyma14g09990	GO:0030154	cell differentiation	Growth and Development
Glyma17g23740	GO:0007275	multicellular organismal development	Growth and Development
Glyma19g04210	GO:0009825	multidimensional cell growth	Growth and Development
Glyma19g45280	GO:0040007	growth	Growth and Development
Glyma20g00760	GO:0009826	unidimensional cell growth	Growth and Development
Glyma04g07390	GO:0006820	anion transport	Transport
Glyma04g38650	GO:0015800	acidic amino acid transport	Transport
Glyma06g09830	GO:0015992	proton transport	Transport
Glyma07g31280	GO:0006810	transport	Transport
Glyma08g01900	GO:0006813	potassium ion transport	Transport
Glyma08g03940	GO:0015770	sucrose transport	Transport
Glyma11g08890	GO:0006810	transport	Transport
Glyma11g36460	GO:0006869	lipid transport	Transport
Glyma18g44480	GO:0015931	nucleobase-containing compound transport	Transport
Glyma01g04250	GO:0019761	glucosinolate biosynthetic process	Metabolism
Glyma01g37100	GO:0006468	protein phosphorylation	Metabolism
Glyma01g37950	GO:0016567	protein ubiquitination	Metabolism
Glyma02g01230	GO:0006364	rRNA processing	Metabolism
Glyma02g04210	GO:0006468	protein phosphorylation	Metabolism
Glyma02g16710	GO:0006508	proteolysis	Metabolism
Glyma02g35350	GO:0016567	protein ubiquitination	Metabolism
Glyma03g25340	GO:0006468	protein phosphorylation	Metabolism
Glyma03g36100	GO:0016567	protein ubiquitination	Metabolism
Glyma04g42760	GO:0006508	proteolysis	Metabolism
Glyma05g08650	GO:0009809	lignin biosynthetic process	Metabolism
Glyma05g33470	GO:0055114	oxidation-reduction process	Metabolism
Glyma06g11600	GO:0006468	protein phosphorylation	Metabolism
Glyma06g11990	GO:0006508	proteolysis	Metabolism
Glyma06g13730	GO:0016567	protein ubiquitination	Metabolism
Glyma06g19590	GO:0005992	trehalose biosynthetic process	Metabolism
Glyma07g40310	GO:0006680	glucosylceramide catabolic process	Metabolism
Glyma08g03840	GO:0055114	oxidation-reduction process	Metabolism
Glyma08g19430	GO:0006000	fructose metabolic process	Metabolism
Glyma08g40270	GO:0006508	proteolysis	Metabolism
Glyma08g46650	GO:0006468	protein phosphorylation	Metabolism
Glyma09g15090	GO:0006468	protein phosphorylation	Metabolism
Glyma09g31330	GO:0006468	protein phosphorylation	Metabolism
Glyma09g35870	GO:0005975	carbohydrate metabolic process	Metabolism
Glyma10g37200	GO:0006032	chitin catabolic process	Metabolism
Glyma11g07430	GO:0046274	lignin catabolic process	Metabolism
Glyma11g09070	GO:0006468	protein phosphorylation	Metabolism
Glyma11g13800	GO:0005975	carbohydrate metabolic process	Metabolism
Glyma11g13810	GO:0005975	carbohydrate metabolic process	Metabolism
Glyma11g13820	GO:0005975	carbohydrate metabolic process	Metabolism
Glyma11g13830	GO:0005975	carbohydrate metabolic process	Metabolism
Glyma11g24410	GO:0006468	protein phosphorylation	Metabolism
Glyma11g34150	GO:0006508	proteolysis	Metabolism
Glyma12g30430	GO:0006508	proteolysis	Metabolism
Glyma13g01690	GO:0008152	metabolic process	Metabolism
Glyma13g09930	GO:0019363	pyridine nucleotide biosynthetic process	Metabolism
Glyma13g12070	GO:0015074	DNA integration	Metabolism
Glyma13g25150	GO:0008152	metabolic process	Metabolism
Glyma13g27820	GO:0006508	proteolysis	Metabolism
Glyma15g07070	GO:0006468	protein phosphorylation	Metabolism
Glyma15g11140	GO:0006508	proteolysis	Metabolism
Glyma15g19600	GO:0006468	protein phosphorylation	Metabolism
Glyma17g19920	GO:0006629	lipid metabolic process	Metabolism
Glyma17g32690	GO:0006468	protein phosphorylation	Metabolism
Glyma18g20470	GO:0006468	protein phosphorylation	Metabolism
Glyma18g49210	GO:0006012	galactose metabolic process	Metabolism
Glyma18g50330	GO:0009718	anthocyanin-containing compound biosynthetic process	Metabolism
Glyma19g00230	GO:0005975	carbohydrate metabolic process	Metabolism
Glyma19g41430	GO:0005975	carbohydrate metabolic process	Metabolism
Glyma20g27790	GO:0006468	protein phosphorylation	Metabolism
Glyma20g30450	GO:0006032	chitin catabolic process	Metabolism
Glyma02g09540	GO:0042545	cell wall modification	Miscellaneous
Glyma05g03240	GO:0001539	ciliary or flagellar motility	Miscellaneous
Glyma06g14660	GO:0009987	cellular process	Miscellaneous
Glyma07g17290	GO:0009987	cellular process	Miscellaneous
Glyma11g15420	GO:0006904	vesicle docking involved in exocytosis	Miscellaneous
Glyma11g25660	GO:0001539	ciliary or flagellar motility	Miscellaneous
Glyma11g25670	GO:0001539	ciliary or flagellar motility	Miscellaneous
Glyma13g30650	GO:0009987	cellular process	Miscellaneous
Glyma13g31610	GO:0009987	cellular process	Miscellaneous
Rps1-c Down regulated
Glyma02g09450	GO:0009736	cytokinin mediated signaling pathway	Response to biotic or abiotic stress
Glyma02g12140	GO:0009739	response to gibberellin stimulus	Response to biotic or abiotic stress
Glyma03g09140	GO:0009734	auxin mediated signaling pathway	Response to biotic or abiotic stress
Glyma03g24040	GO:0006979	response to oxidative stress	Response to biotic or abiotic stress
Glyma03g34260	GO:0009814	defense response, incompatible interaction	Response to biotic or abiotic stress
Glyma03g38000	GO:0050832	defense response to fungus	Response to biotic or abiotic stress
Glyma04g12290	GO:0009624	response to nematode	Response to biotic or abiotic stress
Glyma04g42160	GO:0010286	heat acclimation	Response to biotic or abiotic stress
Glyma04g43150	GO:0009734	auxin mediated signaling pathway	Response to biotic or abiotic stress
Glyma05g22380	GO:0009416	response to light stimulus	Response to biotic or abiotic stress
Glyma05g32040	GO:0009749	response to glucose stimulus	Response to biotic or abiotic stress
Glyma06g19560	GO:0035094	response to nicotine	Response to biotic or abiotic stress
Glyma06g20660	GO:0009737	response to abscisic acid stimulus	Response to biotic or abiotic stress
Glyma06g20800	GO:0009626	plant-type hypersensitive response	Response to biotic or abiotic stress
Glyma06g48140	GO:0009624	response to nematode	Response to biotic or abiotic stress
Glyma07g01810	GO:0032491	detection of molecule of fungal origin	Response to biotic or abiotic stress
Glyma07g03840	GO:0009734	auxin mediated signaling pathway	Response to biotic or abiotic stress
Glyma07g32240	GO:0009611	response to wounding	Response to biotic or abiotic stress
Glyma08g07350	GO:0009408	response to heat	Response to biotic or abiotic stress
Glyma08g17570	GO:0045087	innate immune response	Response to biotic or abiotic stress
Glyma08g24780	GO:0009737	response to abscisic acid stimulus	Response to biotic or abiotic stress
Glyma09g07650	GO:0009409	response to cold	Response to biotic or abiotic stress
Glyma09g37290	GO:0009740	gibberellic acid mediated signaling pathway	Response to biotic or abiotic stress
Glyma1009s00200	GO:0006979	response to oxidative stress	Response to biotic or abiotic stress
Glyma10g00560	GO:0009408	response to heat	Response to biotic or abiotic stress
Glyma10g23460	GO:0009409	response to cold	Response to biotic or abiotic stress
Glyma10g28250	GO:0009733	response to auxin stimulus	Response to biotic or abiotic stress
Glyma10g32000	GO:0009408	response to heat	Response to biotic or abiotic stress
Glyma10g38910	GO:0009409	response to cold	Response to biotic or abiotic stress
Glyma10g38930	GO:0009408	response to heat	Response to biotic or abiotic stress
Glyma10g40950	GO:0042493	response to drug	Response to biotic or abiotic stress
Glyma11g03850	GO:0009734	auxin mediated signaling pathway	Response to biotic or abiotic stress
Glyma11g04570	GO:0010044	response to aluminum ion	Response to biotic or abiotic stress
Glyma11g04880	GO:0009737	response to abscisic acid stimulus	Response to biotic or abiotic stress
Glyma11g14820	GO:0050832	defense response to fungus	Response to biotic or abiotic stress
Glyma11g30150	GO:0051707	response to other organism	Response to biotic or abiotic stress
Glyma12g10670	GO:0031028	septation initiation signaling cascade	Response to biotic or abiotic stress
Glyma12g33560	GO:0009734	auxin mediated signaling pathway	Response to biotic or abiotic stress
Glyma12g35820	GO:0009742	brassinosteroid mediated signaling pathway	Response to biotic or abiotic stress
Glyma13g09620	GO:0006950	response to stress	Response to biotic or abiotic stress
Glyma13g27440	GO:0006952	defense response	Response to biotic or abiotic stress
Glyma13g35970	GO:0009737	response to abscisic acid stimulus	Response to biotic or abiotic stress
Glyma13g40310	GO:0009734	auxin mediated signaling pathway	Response to biotic or abiotic stress
Glyma13g43850	GO:0009740	gibberellic acid mediated signaling pathway	Response to biotic or abiotic stress
Glyma14g32430	GO:0009409	response to cold	Response to biotic or abiotic stress
Glyma15g13460	GO:0051707	response to other organism	Response to biotic or abiotic stress
Glyma15g14170	GO:0006979	response to oxidative stress	Response to biotic or abiotic stress
Glyma15g36110	GO:0006952	defense response	Response to biotic or abiotic stress
Glyma15g41030	GO:0010182	sugar mediated signaling pathway	Response to biotic or abiotic stress
Glyma16g05830	GO:0009737	response to abscisic acid stimulus	Response to biotic or abiotic stress
Glyma16g16290	GO:0009739	response to gibberellin stimulus	Response to biotic or abiotic stress
Glyma17g08020	GO:0009617	response to bacterium	Response to biotic or abiotic stress
Glyma17g15380	GO:0009734	auxin mediated signaling pathway	Response to biotic or abiotic stress
Glyma17g16930	GO:0009734	auxin mediated signaling pathway	Response to biotic or abiotic stress
Glyma17g35880	GO:0009733	response to auxin stimulus	Response to biotic or abiotic stress
Glyma17g36340	GO:0009742	brassinosteroid mediated signaling pathway	Response to biotic or abiotic stress
Glyma18g17330	GO:0009736	cytokinin mediated signaling pathway	Response to biotic or abiotic stress
Glyma18g44510	GO:0009268	response to pH	Response to biotic or abiotic stress
Glyma18g49400	GO:0009740	gibberellic acid mediated signaling pathway	Response to biotic or abiotic stress
Glyma18g50790	GO:0010224	response to UV-B	Response to biotic or abiotic stress
Glyma19g01140	GO:0009409	response to cold	Response to biotic or abiotic stress
Glyma19g13770	GO:0009737	response to abscisic acid stimulus	Response to biotic or abiotic stress
Glyma19g37100	GO:0051707	response to other organism	Response to biotic or abiotic stress
Glyma20g25170	GO:0009735	response to cytokinin stimulus	Response to biotic or abiotic stress
Glyma20g35280	GO:0009734	auxin mediated signaling pathway	Response to biotic or abiotic stress
Glyma0041s00240	GO:0008366	axon ensheathment	Biological regulation
Glyma01g42140	GO:0016079	synaptic vesicle exocytosis	Biological regulation
Glyma02g47230	GO:0007169	transmembrane receptor protein tyrosine kinase signaling pathway	Biological regulation
Glyma03g37230	GO:0010099	regulation of photomorphogenesis	Biological regulation
Glyma04g03560	GO:0051302	regulation of cell division	Biological regulation
Glyma05g01390	GO:0006355	regulation of transcription, DNA-dependent	Biological regulation
Glyma05g24850	GO:0050794	regulation of cellular process	Biological regulation
Glyma05g27890	GO:0040010	positive regulation of growth rate	Biological regulation
Glyma06g02380	GO:0007165	signal transduction	Biological regulation
Glyma06g15640	GO:0007165	signal transduction	Biological regulation
Glyma06g19440	GO:0010119	regulation of stomatal movement	Biological regulation
Glyma07g09060	GO:0007169	transmembrane receptor protein tyrosine kinase signaling pathway	Biological regulation
Glyma08g21650	GO:0006355	regulation of transcription, DNA-dependent	Biological regulation
Glyma09g41550	GO:0040010	positive regulation of growth rate	Biological regulation
Glyma11g18900	GO:0007165	signal transduction	Biological regulation
Glyma12g09560	GO:0007165	signal transduction	Biological regulation
Glyma13g06980	GO:0006355	regulation of transcription, DNA-dependent	Biological regulation
Glyma13g30050	GO:0007169	transmembrane receptor protein tyrosine kinase signaling pathway	Biological regulation
Glyma13g33740	GO:0007169	transmembrane receptor protein tyrosine kinase signaling pathway	Biological regulation
Glyma13g34070	GO:0007169	transmembrane receptor protein tyrosine kinase signaling pathway	Biological regulation
Glyma14g10200	GO:0008366	axon ensheathment	Biological regulation
Glyma16g22050	GO:0007269	neurotransmitter secretion	Biological regulation
Glyma16g33010	GO:0007169	transmembrane receptor protein tyrosine kinase signaling pathway	Biological regulation
Glyma18g13840	GO:0010252	auxin homeostasis	Biological regulation
Glyma19g39080	GO:0009910	negative regulation of flower development	Biological regulation
Glyma20g24960	GO:0007165	signal transduction	Biological regulation
Glyma20g25710	GO:0007165	signal transduction	Biological regulation
Glyma01g07770	GO:0009793	embryo development ending in seed dormancy	Growth and Development
Glyma01g14170	GO:0010223	secondary shoot formation	Growth and Development
Glyma03g24320	GO:0042335	cuticle development	Growth and Development
Glyma04g40000	GO:0009831	plant-type cell wall modification involved in multidimensional cell growth	Growth and Development
Glyma04g42460	GO:0009835	fruit ripening	Growth and Development
Glyma06g44930	GO:0009831	plant-type cell wall modification involved in multidimensional cell growth	Growth and Development
Glyma08g45150	GO:0009793	embryo development ending in seed dormancy	Growth and Development
Glyma10g34820	GO:0009793	embryo development ending in seed dormancy	Growth and Development
Glyma10g39190	GO:0009561	megagametogenesis	Growth and Development
Glyma10g40660	GO:0009640	photomorphogenesis	Growth and Development
Glyma11g16370	GO:0010223	secondary shoot formation	Growth and Development
Glyma13g04850	GO:0009932	cell tip growth	Growth and Development
Glyma13g19030	GO:0042335	cuticle development	Growth and Development
Glyma18g08140	GO:0007275	multicellular organismal development	Growth and Development
Glyma19g07750	GO:0007420	brain development	Growth and Development
Glyma01g44530	GO:0006869	lipid transport	Transport
Glyma02g34070	GO:0006810	transport	Transport
Glyma03g04920	GO:0006869	lipid transport	Transport
Glyma03g42240	GO:0009773	photosynthetic electron transport in photosystem I	Transport
Glyma05g38480	GO:0006810	transport	Transport
Glyma09g33890	GO:0006810	transport	Transport
Glyma10g11000	GO:0006810	transport	Transport
Glyma11g01010	GO:0006869	lipid transport	Transport
Glyma13g33140	GO:0006810	transport	Transport
Glyma14g37020	GO:0006857	oligopeptide transport	Transport
Glyma17g07450	GO:0032940	secretion by cell	Transport
Glyma19g32400	GO:0006857	oligopeptide transport	Transport
Glyma02g33100	GO:0009308	amine metabolic process	Metabolism
Glyma02g35690	GO:0019538	protein metabolic process	Metabolism
Glyma02g46320	GO:0030245	cellulose catabolic process	Metabolism
Glyma03g02360	GO:0006468	protein phosphorylation	Metabolism
Glyma03g02390	GO:0008152	metabolic process	Metabolism
Glyma03g04350	GO:0006351	transcription, DNA-dependent	Metabolism
Glyma03g33780	GO:0006468	protein phosphorylation	Metabolism
Glyma04g01350	GO:0005978	glycogen biosynthetic process	Metabolism
Glyma05g08950	GO:0019593	mannitol biosynthetic process	Metabolism
Glyma05g36930	GO:0030245	cellulose catabolic process	Metabolism
Glyma06g10990	GO:0005992	trehalose biosynthetic process	Metabolism
Glyma07g09880	GO:0030163	protein catabolic process	Metabolism
Glyma07g16080	GO:0055114	oxidation-reduction process	Metabolism
Glyma09g04100	GO:0030418	nicotianamine biosynthetic process	Metabolism
Glyma09g07610	GO:0006468	protein phosphorylation	Metabolism
Glyma10g05440	GO:0016567	protein ubiquitination	Metabolism
Glyma10g12410	GO:0006508	proteolysis	Metabolism
Glyma10g34420	GO:0008654	phospholipid biosynthetic process	Metabolism
Glyma10g42260	GO:0008152	metabolic process	Metabolism
Glyma11g06360	GO:0006629	lipid metabolic process	Metabolism
Glyma11g36230	GO:0006278	RNA-dependent DNA replication	Metabolism
Glyma11g37220	GO:0016567	protein ubiquitination	Metabolism
Glyma12g08520	GO:0006073	cellular glucan metabolic process	Metabolism
Glyma12g16940	GO:0008152	metabolic process	Metabolism
Glyma13g20840	GO:0006807	nitrogen compound metabolic process	Metabolism
Glyma13g43820	GO:0009853	photorespiration	Metabolism
Glyma14g02340	GO:0030245	cellulose catabolic process	Metabolism
Glyma14g06730	GO:0044267	cellular protein metabolic process	Metabolism
Glyma15g07330	GO:0006418	tRNA aminoacylation for protein translation	Metabolism
Glyma15g11300	GO:0001522	pseudouridine synthesis	Metabolism
Glyma15g18440	GO:0006598	polyamine catabolic process	Metabolism
Glyma16g10880	GO:0019288	isopentenyl diphosphate biosynthetic process, mevalonate-independent pathway	Metabolism
Glyma17g12460	GO:0008152	metabolic process	Metabolism
Glyma17g33640	GO:0006511	ubiquitin-dependent protein catabolic process	Metabolism
Glyma18g04440	GO:0006468	protein phosphorylation	Metabolism
Glyma18g12770	GO:0008152	metabolic process	Metabolism
Glyma19g11560	GO:0006468	protein phosphorylation	Metabolism
Glyma19g22800	GO:0009850	auxin metabolic process	Metabolism
Glyma19g27870	GO:0046777	protein autophosphorylation	Metabolism
Glyma19g41630	GO:0030418	nicotianamine biosynthetic process	Metabolism
Glyma20g27870	GO:0009686	gibberellin biosynthetic process	Metabolism
Glyma06g15710	GO:0042545	cell wall modification	Miscellaneous
Glyma09g25230	GO:0009877	nodulation	Miscellaneous
Glyma16g28140	GO:0006996	organelle organization	Miscellaneous

## Sheet: Rps1-k
GO analysis of IIGs in Rps1-k
Gene ID	GO ID	GO annotation	Group
Rps1-k Up regulated
Glyma0041s00260	GO:0009753	response to jasmonic acid stimulus	Response to biotic or abiotic stress
Glyma01g01780	GO:0009873	ethylene mediated signaling pathway	Response to biotic or abiotic stress
Glyma01g27460	GO:0045087	innate immune response	Response to biotic or abiotic stress
Glyma01g32130	GO:0009409	response to cold	Response to biotic or abiotic stress
Glyma01g35660	GO:0010114	response to red light	Response to biotic or abiotic stress
Glyma02g07100	GO:0009817	defense response to fungus, incompatible interaction	Response to biotic or abiotic stress
Glyma02g14310	GO:0050896	response to stimulus	Response to biotic or abiotic stress
Glyma02g36700	GO:0009617	response to bacterium	Response to biotic or abiotic stress
Glyma03g01010	GO:0042538	hyperosmotic salinity response	Response to biotic or abiotic stress
Glyma03g01840	GO:0006950	response to stress	Response to biotic or abiotic stress
Glyma03g03870	GO:0009636	response to toxin	Response to biotic or abiotic stress
Glyma03g04480	GO:0009817	defense response to fungus, incompatible interaction	Response to biotic or abiotic stress
Glyma03g07380	GO:0001666	response to hypoxia	Response to biotic or abiotic stress
Glyma03g31980	GO:0009737	response to abscisic acid stimulus	Response to biotic or abiotic stress
Glyma03g39610	GO:0009738	abscisic acid mediated signaling pathway	Response to biotic or abiotic stress
Glyma04g41700	GO:0009816	defense response to bacterium, incompatible interaction	Response to biotic or abiotic stress
Glyma04g42800	GO:0009620	response to fungus	Response to biotic or abiotic stress
Glyma05g17470	GO:0051707	response to other organism	Response to biotic or abiotic stress
Glyma05g22770	GO:0009737	response to abscisic acid stimulus	Response to biotic or abiotic stress
Glyma05g24770	GO:0009742	brassinosteroid mediated signaling pathway	Response to biotic or abiotic stress
Glyma06g09220	GO:0006950	response to stress	Response to biotic or abiotic stress
Glyma06g11560	GO:0009409	response to cold	Response to biotic or abiotic stress
Glyma06g12010	GO:0009737	response to abscisic acid stimulus	Response to biotic or abiotic stress
Glyma06g13090	GO:0009864	induced systemic resistance, jasmonic acid mediated signaling pathway	Response to biotic or abiotic stress
Glyma07g01450	GO:0009733	response to auxin stimulus	Response to biotic or abiotic stress
Glyma07g04850	GO:0009733	response to auxin stimulus	Response to biotic or abiotic stress
Glyma07g06750	GO:0009628	response to abiotic stimulus	Response to biotic or abiotic stress
Glyma07g18670	GO:0009624	response to nematode	Response to biotic or abiotic stress
Glyma07g21110	GO:0009738	abscisic acid mediated signaling pathway	Response to biotic or abiotic stress
Glyma07g33180	GO:0006979	response to oxidative stress	Response to biotic or abiotic stress
Glyma08g03780	GO:0009409	response to cold	Response to biotic or abiotic stress
Glyma08g04910	GO:0009620	response to fungus	Response to biotic or abiotic stress
Glyma08g07350	GO:0009408	response to heat	Response to biotic or abiotic stress
Glyma09g21060	GO:0009637	response to blue light	Response to biotic or abiotic stress
Glyma09g31430	GO:0009620	response to fungus	Response to biotic or abiotic stress
Glyma09g37000	GO:0010017	red or far-red light signaling pathway	Response to biotic or abiotic stress
Glyma10g00470	GO:0019722	calcium-mediated signaling	Response to biotic or abiotic stress
Glyma10g01380	GO:0010114	response to red light	Response to biotic or abiotic stress
Glyma10g06390	GO:0009733	response to auxin stimulus	Response to biotic or abiotic stress
Glyma10g39920	GO:0009737	response to abscisic acid stimulus	Response to biotic or abiotic stress
Glyma11g07370	GO:0050896	response to stimulus	Response to biotic or abiotic stress
Glyma11g09230	GO:0009416	response to light stimulus	Response to biotic or abiotic stress
Glyma11g10130	GO:0010255	glucose mediated signaling pathway	Response to biotic or abiotic stress
Glyma11g10310	GO:0009644	response to high light intensity	Response to biotic or abiotic stress
Glyma12g05460	GO:0006979	response to oxidative stress	Response to biotic or abiotic stress
Glyma12g09810	GO:0009408	response to heat	Response to biotic or abiotic stress
Glyma12g32710	GO:0009611	response to wounding	Response to biotic or abiotic stress
Glyma13g00280	GO:0009733	response to auxin stimulus	Response to biotic or abiotic stress
Glyma13g01110	GO:0009740	gibberellic acid mediated signaling pathway	Response to biotic or abiotic stress
Glyma13g01120	GO:0009733	response to auxin stimulus	Response to biotic or abiotic stress
Glyma13g01140	GO:0009740	gibberellic acid mediated signaling pathway	Response to biotic or abiotic stress
Glyma13g07110	GO:0006979	response to oxidative stress	Response to biotic or abiotic stress
Glyma13g15560	GO:0009635	response to herbicide	Response to biotic or abiotic stress
Glyma13g19670	GO:0009814	defense response, incompatible interaction	Response to biotic or abiotic stress
Glyma13g24520	GO:0009626	plant-type hypersensitive response	Response to biotic or abiotic stress
Glyma13g30770	GO:0009867	jasmonic acid mediated signaling pathway	Response to biotic or abiotic stress
Glyma13g35810	GO:0009737	response to abscisic acid stimulus	Response to biotic or abiotic stress
Glyma13g37990	GO:0009733	response to auxin stimulus	Response to biotic or abiotic stress
Glyma13g38170	GO:0009737	response to abscisic acid stimulus	Response to biotic or abiotic stress
Glyma14g34080	GO:0009635	response to herbicide	Response to biotic or abiotic stress
Glyma14g39300	GO:0051707	response to other organism	Response to biotic or abiotic stress
Glyma15g00660	GO:0009873	ethylene mediated signaling pathway	Response to biotic or abiotic stress
Glyma15g05810	GO:0050832	defense response to fungus	Response to biotic or abiotic stress
Glyma15g14620	GO:0009737	response to abscisic acid stimulus	Response to biotic or abiotic stress
Glyma15g17310	GO:0045087	innate immune response	Response to biotic or abiotic stress
Glyma15g26790	GO:0006952	defense response	Response to biotic or abiotic stress
Glyma15g35860	GO:0009740	gibberellic acid mediated signaling pathway	Response to biotic or abiotic stress
Glyma16g24920	GO:0045087	innate immune response	Response to biotic or abiotic stress
Glyma16g25080	GO:0045087	innate immune response	Response to biotic or abiotic stress
Glyma16g26070	GO:0009742	brassinosteroid mediated signaling pathway	Response to biotic or abiotic stress
Glyma16g33130	GO:0009408	response to heat	Response to biotic or abiotic stress
Glyma17g05770	GO:0010193	response to ozone	Response to biotic or abiotic stress
Glyma17g06610	GO:0010039	response to iron ion	Response to biotic or abiotic stress
Glyma17g07240	GO:0009740	gibberellic acid mediated signaling pathway	Response to biotic or abiotic stress
Glyma17g07250	GO:0009740	gibberellic acid mediated signaling pathway	Response to biotic or abiotic stress
Glyma17g07260	GO:0009740	gibberellic acid mediated signaling pathway	Response to biotic or abiotic stress
Glyma17g14090	GO:0009624	response to nematode	Response to biotic or abiotic stress
Glyma17g36270	GO:0009626	plant-type hypersensitive response	Response to biotic or abiotic stress
Glyma18g02450	GO:0006995	cellular response to nitrogen starvation	Response to biotic or abiotic stress
Glyma18g20510	GO:0010167	response to nitrate	Response to biotic or abiotic stress
Glyma18g45920	GO:0009409	response to cold	Response to biotic or abiotic stress
Glyma18g49680	GO:0016036	cellular response to phosphate starvation	Response to biotic or abiotic stress
Glyma18g51700	GO:0009626	plant-type hypersensitive response	Response to biotic or abiotic stress
Glyma18g52120	GO:0009737	response to abscisic acid stimulus	Response to biotic or abiotic stress
Glyma19g05570	GO:0006979	response to oxidative stress	Response to biotic or abiotic stress
Glyma19g38590	GO:0042742	defense response to bacterium	Response to biotic or abiotic stress
Glyma20g26420	GO:0010224	response to UV-B	Response to biotic or abiotic stress
Glyma20g27550	GO:0009737	response to abscisic acid stimulus	Response to biotic or abiotic stress
Glyma20g35440	GO:0019722	calcium-mediated signaling	Response to biotic or abiotic stress
Glyma20g38000	GO:0009738	abscisic acid mediated signaling pathway	Response to biotic or abiotic stress
Glyma01g01860	GO:0006355	regulation of transcription, DNA-dependent	Biological regulation
Glyma01g44130	GO:0006355	regulation of transcription, DNA-dependent	Biological regulation
Glyma02g45800	GO:0007169	transmembrane receptor protein tyrosine kinase signaling pathway	Biological regulation
Glyma04g08800	GO:0007165	signal transduction	Biological regulation
Glyma04g43040	GO:0006355	regulation of transcription, DNA-dependent	Biological regulation
Glyma06g15500	GO:0046621	negative regulation of organ growth	Biological regulation
Glyma07g14750	GO:0006355	regulation of transcription, DNA-dependent	Biological regulation
Glyma07g39250	GO:0006355	regulation of transcription, DNA-dependent	Biological regulation
Glyma08g04390	GO:0007165	signal transduction	Biological regulation
Glyma11g01640	GO:0006355	regulation of transcription, DNA-dependent	Biological regulation
Glyma12g03370	GO:0007169	transmembrane receptor protein tyrosine kinase signaling pathway	Biological regulation
Glyma12g08160	GO:0006874	cellular calcium ion homeostasis	Biological regulation
Glyma12g10350	GO:0006355	regulation of transcription, DNA-dependent	Biological regulation
Glyma13g17800	GO:0006355	regulation of transcription, DNA-dependent	Biological regulation
Glyma13g36070	GO:0030307	positive regulation of cell growth	Biological regulation
Glyma14g22460	GO:0006355	regulation of transcription, DNA-dependent	Biological regulation
Glyma14g22970	GO:0006355	regulation of transcription, DNA-dependent	Biological regulation
Glyma17g01490	GO:0006355	regulation of transcription, DNA-dependent	Biological regulation
Glyma17g02670	GO:0045454	cell redox homeostasis	Biological regulation
Glyma17g04820	GO:0030007	cellular potassium ion homeostasis	Biological regulation
Glyma17g14100	GO:0006355	regulation of transcription, DNA-dependent	Biological regulation
Glyma18g00610	GO:0007165	signal transduction	Biological regulation
Glyma18g10330	GO:0006355	regulation of transcription, DNA-dependent	Biological regulation
Glyma18g11030	GO:0007165	signal transduction	Biological regulation
Glyma18g22880	GO:0008285	negative regulation of cell proliferation	Biological regulation
Glyma19g02710	GO:0048510	regulation of timing of transition from vegetative to reproductive phase	Biological regulation
Glyma01g03760	GO:0009835	fruit ripening	Growth and Development
Glyma01g40880	GO:0048765	root hair cell differentiation	Growth and Development
Glyma02g03960	GO:0009835	fruit ripening	Growth and Development
Glyma03g31570	GO:0010150	leaf senescence	Growth and Development
Glyma03g40930	GO:0016358	dendrite development	Growth and Development
Glyma04g20620	GO:0042335	cuticle development	Growth and Development
Glyma05g30380	GO:0048653	anther development	Growth and Development
Glyma07g10180	GO:0009965	leaf morphogenesis	Growth and Development
Glyma09g35950	GO:0010103	stomatal complex morphogenesis	Growth and Development
Glyma10g35760	GO:0009965	leaf morphogenesis	Growth and Development
Glyma11g01230	GO:0048367	shoot development	Growth and Development
Glyma12g02550	GO:0009826	unidimensional cell growth	Growth and Development
Glyma12g16750	GO:0009640	photomorphogenesis	Growth and Development
Glyma12g28870	GO:0048367	shoot development	Growth and Development
Glyma13g21690	GO:0010197	polar nucleus fusion	Growth and Development
Glyma14g08800	GO:0010103	stomatal complex morphogenesis	Growth and Development
Glyma15g04760	GO:0042335	cuticle development	Growth and Development
Glyma18g18920	GO:0010087	phloem or xylem histogenesis	Growth and Development
Glyma19g04210	GO:0009825	multidimensional cell growth	Growth and Development
Glyma19g45280	GO:0040007	growth	Growth and Development
Glyma20g00760	GO:0009826	unidimensional cell growth	Growth and Development
Glyma03g20170	GO:0030001	metal ion transport	Transport
Glyma04g07390	GO:0006820	anion transport	Transport
Glyma04g38650	GO:0015800	acidic amino acid transport	Transport
Glyma06g07480	GO:0006820	anion transport	Transport
Glyma06g09830	GO:0015992	proton transport	Transport
Glyma07g30880	GO:0015770	sucrose transport	Transport
Glyma07g31280	GO:0006810	transport	Transport
Glyma09g33230	GO:0015986	ATP synthesis coupled proton transport	Transport
Glyma10g03800	GO:0015824	proline transport	Transport
Glyma10g34540	GO:0043090	amino acid import	Transport
Glyma15g17810	GO:0016192	vesicle-mediated transport	Transport
Glyma17g10450	GO:0006857	oligopeptide transport	Transport
Glyma20g39040	GO:0008643	carbohydrate transport	Transport
Glyma01g04250	GO:0019761	glucosinolate biosynthetic process	Metabolism
Glyma01g34300	GO:0005975	carbohydrate metabolic process	Metabolism
Glyma01g37100	GO:0006468	protein phosphorylation	Metabolism
Glyma02g01910	GO:0005975	carbohydrate metabolic process	Metabolism
Glyma02g13460	GO:0046777	protein autophosphorylation	Metabolism
Glyma02g16710	GO:0006508	proteolysis	Metabolism
Glyma02g35350	GO:0016567	protein ubiquitination	Metabolism
Glyma03g03270	GO:0006527	arginine catabolic process	Metabolism
Glyma03g37490	GO:0006457	protein folding	Metabolism
Glyma04g11870	GO:0031408	oxylipin biosynthetic process	Metabolism
Glyma04g42660	GO:0006508	proteolysis	Metabolism
Glyma04g42760	GO:0006508	proteolysis	Metabolism
Glyma05g04590	GO:0006508	proteolysis	Metabolism
Glyma05g33470	GO:0055114	oxidation-reduction process	Metabolism
Glyma06g11600	GO:0006468	protein phosphorylation	Metabolism
Glyma06g19590	GO:0005992	trehalose biosynthetic process	Metabolism
Glyma06g41410	GO:0015074	DNA integration	Metabolism
Glyma06g45860	GO:0006265	DNA topological change	Metabolism
Glyma06g47630	GO:0005992	trehalose biosynthetic process	Metabolism
Glyma07g03910	GO:0031408	oxylipin biosynthetic process	Metabolism
Glyma07g40310	GO:0006680	glucosylceramide catabolic process	Metabolism
Glyma08g13790	GO:0015979	photosynthesis	Metabolism
Glyma08g19430	GO:0006000	fructose metabolic process	Metabolism
Glyma08g20230	GO:0031408	oxylipin biosynthetic process	Metabolism
Glyma09g15090	GO:0006468	protein phosphorylation	Metabolism
Glyma09g31330	GO:0006468	protein phosphorylation	Metabolism
Glyma09g33120	GO:0006468	protein phosphorylation	Metabolism
Glyma09g35870	GO:0005975	carbohydrate metabolic process	Metabolism
Glyma10g04710	GO:0006014	D-ribose metabolic process	Metabolism
Glyma10g37590	GO:0046777	protein autophosphorylation	Metabolism
Glyma11g07430	GO:0046274	lignin catabolic process	Metabolism
Glyma11g13800	GO:0005975	carbohydrate metabolic process	Metabolism
Glyma11g13810	GO:0005975	carbohydrate metabolic process	Metabolism
Glyma11g13830	GO:0005975	carbohydrate metabolic process	Metabolism
Glyma11g24410	GO:0006468	protein phosphorylation	Metabolism
Glyma11g34150	GO:0006508	proteolysis	Metabolism
Glyma12g25740	GO:0006032	chitin catabolic process	Metabolism
Glyma13g01690	GO:0008152	metabolic process	Metabolism
Glyma13g12070	GO:0015074	DNA integration	Metabolism
Glyma13g25150	GO:0008152	metabolic process	Metabolism
Glyma13g27820	GO:0006508	proteolysis	Metabolism
Glyma13g38040	GO:0006265	DNA topological change	Metabolism
Glyma14g35160	GO:0008152	metabolic process	Metabolism
Glyma15g07070	GO:0006468	protein phosphorylation	Metabolism
Glyma15g11140	GO:0006508	proteolysis	Metabolism
Glyma15g19600	GO:0006468	protein phosphorylation	Metabolism
Glyma18g11480	GO:0006508	proteolysis	Metabolism
Glyma18g20470	GO:0006468	protein phosphorylation	Metabolism
Glyma18g20500	GO:0006468	protein phosphorylation	Metabolism
Glyma18g44310	GO:0042744	hydrogen peroxide catabolic process	Metabolism
Glyma18g49210	GO:0006012	galactose metabolic process	Metabolism
Glyma19g37770	GO:0006468	protein phosphorylation	Metabolism
Glyma19g40290	GO:0006457	protein folding	Metabolism
Glyma20g30450	GO:0006032	chitin catabolic process	Metabolism
Glyma20g30460	GO:0006032	chitin catabolic process	Metabolism
Glyma07g17290	GO:0009987	cellular process	Miscellaneous
Glyma09g08920	GO:0042545	cell wall modification	Miscellaneous
Glyma09g09050	GO:0042545	cell wall modification	Miscellaneous
Glyma16g01640	GO:0042545	cell wall modification	Miscellaneous
Glyma17g04940	GO:0042545	cell wall modification	Miscellaneous
Glyma17g12600	GO:0009877	nodulation	Miscellaneous
Rps1-k Down regulated
Glyma0041s00350	GO:0009734	auxin mediated signaling pathway	Response to biotic or abiotic stress
Glyma01g42050	GO:0009737	response to abscisic acid stimulus	Response to biotic or abiotic stress
Glyma02g00640	GO:0010017	red or far-red light signaling pathway	Response to biotic or abiotic stress
Glyma02g01370	GO:0050832	defense response to fungus	Response to biotic or abiotic stress
Glyma02g11710	GO:0051707	response to other organism	Response to biotic or abiotic stress
Glyma02g19380	GO:0000302	response to reactive oxygen species	Response to biotic or abiotic stress
Glyma02g21820	GO:0009736	cytokinin mediated signaling pathway	Response to biotic or abiotic stress
Glyma02g39320	GO:0043617	cellular response to sucrose starvation	Response to biotic or abiotic stress
Glyma02g42140	GO:0009733	response to auxin stimulus	Response to biotic or abiotic stress
Glyma03g03640	GO:0010286	heat acclimation	Response to biotic or abiotic stress
Glyma03g34080	GO:0043481	anthocyanin accumulation in tissues in response to UV light	Response to biotic or abiotic stress
Glyma03g38410	GO:0009733	response to auxin stimulus	Response to biotic or abiotic stress
Glyma04g05490	GO:0009867	jasmonic acid mediated signaling pathway	Response to biotic or abiotic stress
Glyma04g12290	GO:0009624	response to nematode	Response to biotic or abiotic stress
Glyma04g33880	GO:0042538	hyperosmotic salinity response	Response to biotic or abiotic stress
Glyma05g21620	GO:0050896	response to stimulus	Response to biotic or abiotic stress
Glyma05g27670	GO:0009736	cytokinin mediated signaling pathway	Response to biotic or abiotic stress
Glyma06g01470	GO:0009409	response to cold	Response to biotic or abiotic stress
Glyma06g13890	GO:0009651	response to salt stress	Response to biotic or abiotic stress
Glyma06g42340	GO:0009651	response to salt stress	Response to biotic or abiotic stress
Glyma06g42800	GO:0006950	response to stress	Response to biotic or abiotic stress
Glyma06g46920	GO:0009617	response to bacterium	Response to biotic or abiotic stress
Glyma07g01810	GO:0032491	detection of molecule of fungal origin	Response to biotic or abiotic stress
Glyma07g16070	GO:0009416	response to light stimulus	Response to biotic or abiotic stress
Glyma08g02060	GO:0006972	hyperosmotic response	Response to biotic or abiotic stress
Glyma08g17570	GO:0045087	innate immune response	Response to biotic or abiotic stress
Glyma08g21510	GO:0009736	cytokinin mediated signaling pathway	Response to biotic or abiotic stress
Glyma08g24780	GO:0009737	response to abscisic acid stimulus	Response to biotic or abiotic stress
Glyma09g29600	GO:0007224	smoothened signaling pathway	Response to biotic or abiotic stress
Glyma09g31250	GO:0006950	response to stress	Response to biotic or abiotic stress
Glyma09g33250	GO:0009814	defense response, incompatible interaction	Response to biotic or abiotic stress
Glyma09g37290	GO:0009740	gibberellic acid mediated signaling pathway	Response to biotic or abiotic stress
Glyma1009s00200	GO:0006979	response to oxidative stress	Response to biotic or abiotic stress
Glyma10g03340	GO:0009737	response to abscisic acid stimulus	Response to biotic or abiotic stress
Glyma10g23440	GO:0006950	response to stress	Response to biotic or abiotic stress
Glyma10g29720	GO:0009816	defense response to bacterium, incompatible interaction	Response to biotic or abiotic stress
Glyma10g38930	GO:0009408	response to heat	Response to biotic or abiotic stress
Glyma10g39210	GO:0009737	response to abscisic acid stimulus	Response to biotic or abiotic stress
Glyma11g02470	GO:0009737	response to abscisic acid stimulus	Response to biotic or abiotic stress
Glyma11g03850	GO:0009734	auxin mediated signaling pathway	Response to biotic or abiotic stress
Glyma11g25960	GO:0006952	defense response	Response to biotic or abiotic stress
Glyma11g34560	GO:0006952	defense response	Response to biotic or abiotic stress
Glyma12g01160	GO:0006972	hyperosmotic response	Response to biotic or abiotic stress
Glyma12g08110	GO:0009734	auxin mediated signaling pathway	Response to biotic or abiotic stress
Glyma12g10670	GO:0031028	septation initiation signaling cascade	Response to biotic or abiotic stress
Glyma12g33560	GO:0009734	auxin mediated signaling pathway	Response to biotic or abiotic stress
Glyma12g35820	GO:0009742	brassinosteroid mediated signaling pathway	Response to biotic or abiotic stress
Glyma13g00850	GO:0009266	response to temperature stimulus	Response to biotic or abiotic stress
Glyma13g09620	GO:0006950	response to stress	Response to biotic or abiotic stress
Glyma13g23960	GO:0009605	response to external stimulus	Response to biotic or abiotic stress
Glyma13g24140	GO:0009734	auxin mediated signaling pathway	Response to biotic or abiotic stress
Glyma13g26960	GO:0009737	response to abscisic acid stimulus	Response to biotic or abiotic stress
Glyma13g39330	GO:0009862	systemic acquired resistance, salicylic acid mediated signaling pathway	Response to biotic or abiotic stress
Glyma13g40310	GO:0009734	auxin mediated signaling pathway	Response to biotic or abiotic stress
Glyma13g41730	GO:0009628	response to abiotic stimulus	Response to biotic or abiotic stress
Glyma13g43310	GO:0009734	auxin mediated signaling pathway	Response to biotic or abiotic stress
Glyma13g43880	GO:0009607	response to biotic stimulus	Response to biotic or abiotic stress
Glyma14g37440	GO:0043617	cellular response to sucrose starvation	Response to biotic or abiotic stress
Glyma15g01960	GO:0043481	anthocyanin accumulation in tissues in response to UV light	Response to biotic or abiotic stress
Glyma15g03290	GO:0006952	defense response	Response to biotic or abiotic stress
Glyma15g03440	GO:0009639	response to red or far red light	Response to biotic or abiotic stress
Glyma15g04620	GO:0009737	response to abscisic acid stimulus	Response to biotic or abiotic stress
Glyma15g11360	GO:0009408	response to heat	Response to biotic or abiotic stress
Glyma15g12490	GO:0006950	response to stress	Response to biotic or abiotic stress
Glyma15g40510	GO:0009734	auxin mediated signaling pathway	Response to biotic or abiotic stress
Glyma16g04270	GO:0010286	heat acclimation	Response to biotic or abiotic stress
Glyma16g05830	GO:0009737	response to abscisic acid stimulus	Response to biotic or abiotic stress
Glyma16g23240	GO:0007638	mechanosensory behavior	Response to biotic or abiotic stress
Glyma17g06940	GO:0009266	response to temperature stimulus	Response to biotic or abiotic stress
Glyma17g10250	GO:0009737	response to abscisic acid stimulus	Response to biotic or abiotic stress
Glyma17g13830	GO:0006289	nucleotide-excision repair	Response to biotic or abiotic stress
Glyma17g16930	GO:0009734	auxin mediated signaling pathway	Response to biotic or abiotic stress
Glyma17g20610	GO:0042742	defense response to bacterium	Response to biotic or abiotic stress
Glyma18g31990	GO:0009737	response to abscisic acid stimulus	Response to biotic or abiotic stress
Glyma18g49400	GO:0009740	gibberellic acid mediated signaling pathway	Response to biotic or abiotic stress
Glyma19g01140	GO:0009409	response to cold	Response to biotic or abiotic stress
Glyma19g01390	GO:0035094	response to nicotine	Response to biotic or abiotic stress
Glyma19g01400	GO:0009605	response to external stimulus	Response to biotic or abiotic stress
Glyma19g13770	GO:0009737	response to abscisic acid stimulus	Response to biotic or abiotic stress
Glyma19g30230	GO:0009738	abscisic acid mediated signaling pathway	Response to biotic or abiotic stress
Glyma19g34060	GO:0009737	response to abscisic acid stimulus	Response to biotic or abiotic stress
Glyma20g22230	GO:0009737	response to abscisic acid stimulus	Response to biotic or abiotic stress
Glyma20g32580	GO:0050896	response to stimulus	Response to biotic or abiotic stress
Glyma01g05230	GO:0009788	negative regulation of abscisic acid mediated signaling pathway	Biological regulation
Glyma01g10100	GO:0007169	transmembrane receptor protein tyrosine kinase signaling pathway	Biological regulation
Glyma01g42140	GO:0016079	synaptic vesicle exocytosis	Biological regulation
Glyma02g47230	GO:0007169	transmembrane receptor protein tyrosine kinase signaling pathway	Biological regulation
Glyma03g36430	GO:0009910	negative regulation of flower development	Biological regulation
Glyma04g05330	GO:0048024	regulation of mRNA splicing, via spliceosome	Biological regulation
Glyma05g01390	GO:0006355	regulation of transcription, DNA-dependent	Biological regulation
Glyma05g24850	GO:0050794	regulation of cellular process	Biological regulation
Glyma05g38290	GO:0010252	auxin homeostasis	Biological regulation
Glyma07g05510	GO:0006882	cellular zinc ion homeostasis	Biological regulation
Glyma07g09060	GO:0007169	transmembrane receptor protein tyrosine kinase signaling pathway	Biological regulation
Glyma08g01360	GO:0010252	auxin homeostasis	Biological regulation
Glyma08g12290	GO:0007165	signal transduction	Biological regulation
Glyma08g42490	GO:0010252	auxin homeostasis	Biological regulation
Glyma09g08330	GO:0006355	regulation of transcription, DNA-dependent	Biological regulation
Glyma09g41240	GO:0010119	regulation of stomatal movement	Biological regulation
Glyma10g29760	GO:0051782	negative regulation of cell division	Biological regulation
Glyma11g31990	GO:0006355	regulation of transcription, DNA-dependent	Biological regulation
Glyma11g37920	GO:0009788	negative regulation of abscisic acid mediated signaling pathway	Biological regulation
Glyma12g04390	GO:0010075	regulation of meristem growth	Biological regulation
Glyma12g09560	GO:0007165	signal transduction	Biological regulation
Glyma12g13230	GO:0007165	signal transduction	Biological regulation
Glyma13g17250	GO:0006355	regulation of transcription, DNA-dependent	Biological regulation
Glyma13g34070	GO:0007169	transmembrane receptor protein tyrosine kinase signaling pathway	Biological regulation
Glyma13g39230	GO:0007165	signal transduction	Biological regulation
Glyma14g10200	GO:0008366	axon ensheathment	Biological regulation
Glyma15g11630	GO:0042592	homeostatic process	Biological regulation
Glyma18g06180	GO:0009788	negative regulation of abscisic acid mediated signaling pathway	Biological regulation
Glyma18g47760	GO:0051252	regulation of RNA metabolic process	Biological regulation
Glyma18g51990	GO:0050850	positive regulation of calcium-mediated signaling	Biological regulation
Glyma19g37430	GO:0007169	transmembrane receptor protein tyrosine kinase signaling pathway	Biological regulation
Glyma19g39080	GO:0009910	negative regulation of flower development	Biological regulation
Glyma19g42230	GO:0045010	actin nucleation	Biological regulation
Glyma20g32640	GO:0007165	signal transduction	Biological regulation
Glyma01g07770	GO:0009793	embryo development ending in seed dormancy	Growth and Development
Glyma03g26150	GO:0010150	leaf senescence	Growth and Development
Glyma03g37910	GO:0010068	protoderm histogenesis	Growth and Development
Glyma04g18940	GO:0009793	embryo development ending in seed dormancy	Growth and Development
Glyma05g26900	GO:0010053	root epidermal cell differentiation	Growth and Development
Glyma08g17220	GO:0009793	embryo development ending in seed dormancy	Growth and Development
Glyma08g45150	GO:0009793	embryo development ending in seed dormancy	Growth and Development
Glyma09g39570	GO:0009908	flower development	Growth and Development
Glyma10g07190	GO:0009653	anatomical structure morphogenesis	Growth and Development
Glyma10g40660	GO:0009640	photomorphogenesis	Growth and Development
Glyma11g01570	GO:0009793	embryo development ending in seed dormancy	Growth and Development
Glyma11g16370	GO:0010223	secondary shoot formation	Growth and Development
Glyma11g33420	GO:0009640	photomorphogenesis	Growth and Development
Glyma11g35930	GO:0030154	cell differentiation	Growth and Development
Glyma13g04850	GO:0009932	cell tip growth	Growth and Development
Glyma14g36400	GO:0010197	polar nucleus fusion	Growth and Development
Glyma15g19230	GO:0051764	actin crosslink formation	Growth and Development
Glyma16g02760	GO:0007275	multicellular organismal development	Growth and Development
Glyma17g06220	GO:0010103	stomatal complex morphogenesis	Growth and Development
Glyma18g01240	GO:0009793	embryo development ending in seed dormancy	Growth and Development
Glyma19g07750	GO:0007420	brain development	Growth and Development
Glyma19g32240	GO:0009835	fruit ripening	Growth and Development
Glyma01g21620	GO:0006810	transport	Transport
Glyma01g36120	GO:0006810	transport	Transport
Glyma01g38370	GO:0009401	phosphoenolpyruvate-dependent sugar phosphotransferase system	Transport
Glyma03g04920	GO:0006869	lipid transport	Transport
Glyma03g29550	GO:0006857	oligopeptide transport	Transport
Glyma04g06230	GO:0032940	secretion by cell	Transport
Glyma06g17160	GO:0006810	transport	Transport
Glyma07g03730	GO:0006810	transport	Transport
Glyma08g22350	GO:0006810	transport	Transport
Glyma10g03360	GO:0006869	lipid transport	Transport
Glyma15g37760	GO:0006857	oligopeptide transport	Transport
Glyma18g16490	GO:0006857	oligopeptide transport	Transport
Glyma19g32400	GO:0006857	oligopeptide transport	Transport
Glyma02g14160	GO:0006468	protein phosphorylation	Metabolism
Glyma02g33100	GO:0009308	amine metabolic process	Metabolism
Glyma02g35690	GO:0019538	protein metabolic process	Metabolism
Glyma03g25380	GO:0006468	protein phosphorylation	Metabolism
Glyma03g30850	GO:0009691	cytokinin biosynthetic process	Metabolism
Glyma05g31920	GO:0005975	carbohydrate metabolic process	Metabolism
Glyma05g37970	GO:0006413	translational initiation	Metabolism
Glyma06g05020	GO:0009698	phenylpropanoid metabolic process	Metabolism
Glyma07g07420	GO:0006760	folic acid-containing compound metabolic process	Metabolism
Glyma07g09880	GO:0030163	protein catabolic process	Metabolism
Glyma07g13390	GO:0006468	protein phosphorylation	Metabolism
Glyma07g16060	GO:0055114	oxidation-reduction process	Metabolism
Glyma07g16080	GO:0055114	oxidation-reduction process	Metabolism
Glyma08g14680	GO:0005975	carbohydrate metabolic process	Metabolism
Glyma08g21550	GO:0008152	metabolic process	Metabolism
Glyma08g22420	GO:0008152	metabolic process	Metabolism
Glyma08g22500	GO:0006511	ubiquitin-dependent protein catabolic process	Metabolism
Glyma08g28380	GO:0006468	protein phosphorylation	Metabolism
Glyma09g03400	GO:0009686	gibberellin biosynthetic process	Metabolism
Glyma09g04100	GO:0030418	nicotianamine biosynthetic process	Metabolism
Glyma09g12970	GO:0016567	protein ubiquitination	Metabolism
Glyma10g28500	GO:0006556	S-adenosylmethionine biosynthetic process	Metabolism
Glyma10g41680	GO:0005992	trehalose biosynthetic process	Metabolism
Glyma10g42260	GO:0008152	metabolic process	Metabolism
Glyma11g36230	GO:0006278	RNA-dependent DNA replication	Metabolism
Glyma12g08520	GO:0006073	cellular glucan metabolic process	Metabolism
Glyma12g12770	GO:0005975	carbohydrate metabolic process	Metabolism
Glyma13g28660	GO:0008152	metabolic process	Metabolism
Glyma13g39320	GO:0006139	nucleobase-containing compound metabolic process	Metabolism
Glyma13g42770	GO:0008152	metabolic process	Metabolism
Glyma14g39690	GO:0006468	protein phosphorylation	Metabolism
Glyma15g10610	GO:0015995	chlorophyll biosynthetic process	Metabolism
Glyma15g18440	GO:0006598	polyamine catabolic process	Metabolism
Glyma16g01690	GO:0044237	cellular metabolic process	Metabolism
Glyma16g03110	GO:0016052	carbohydrate catabolic process	Metabolism
Glyma16g07430	GO:0006629	lipid metabolic process	Metabolism
Glyma16g24440	GO:0005975	carbohydrate metabolic process	Metabolism
Glyma16g26820	GO:0006508	proteolysis	Metabolism
Glyma17g15430	GO:0009686	gibberellin biosynthetic process	Metabolism
Glyma17g33640	GO:0006511	ubiquitin-dependent protein catabolic process	Metabolism
Glyma18g07240	GO:0055114	oxidation-reduction process	Metabolism
Glyma18g12770	GO:0008152	metabolic process	Metabolism
Glyma19g11560	GO:0006468	protein phosphorylation	Metabolism
Glyma20g25480	GO:0006468	protein phosphorylation	Metabolism
Glyma20g29640	GO:0005975	carbohydrate metabolic process	Metabolism
Glyma08g44630	GO:0007018	microtubule-based movement	Miscellaneous
Glyma09g01560	GO:0007010	cytoskeleton organization	Metabolism
Glyma10g38080	GO:0007267	cell-cell signaling	Miscellaneous
Glyma15g13440	GO:0009987	cellular process	Metabolism
Glyma18g11080	GO:0009987	cellular process	Metabolism

## Sheet: Rps3-a
GO analysis of IIGs in Rps3-a
Gene ID	GO ID	GO annotation	Group
Rps3-a Up regulated
Glyma01g01780	GO:0009873	ethylene mediated signaling pathway	Response to biotic or abiotic stress
Glyma01g05170	GO:0030968	endoplasmic reticulum unfolded protein response	Response to biotic or abiotic stress
Glyma01g05810	GO:0009414	response to water deprivation	Response to biotic or abiotic stress
Glyma01g08260	GO:0009737	response to abscisic acid stimulus	Response to biotic or abiotic stress
Glyma01g27460	GO:0045087	innate immune response	Response to biotic or abiotic stress
Glyma01g31920	GO:0042742	defense response to bacterium	Response to biotic or abiotic stress
Glyma01g32130	GO:0009409	response to cold	Response to biotic or abiotic stress
Glyma01g32430	GO:0009817	defense response to fungus, incompatible interaction	Response to biotic or abiotic stress
Glyma01g35660	GO:0010114	response to red light	Response to biotic or abiotic stress
Glyma01g39260	GO:0009408	response to heat	Response to biotic or abiotic stress
Glyma01g40130	GO:0009624	response to nematode	Response to biotic or abiotic stress
Glyma01g41290	GO:0009867	jasmonic acid mediated signaling pathway	Response to biotic or abiotic stress
Glyma01g42560	GO:0009624	response to nematode	Response to biotic or abiotic stress
Glyma01g43190	GO:0009738	abscisic acid mediated signaling pathway	Response to biotic or abiotic stress
Glyma02g01020	GO:0009871	jasmonic acid and ethylene-dependent systemic resistance, ethylene mediated signaling pathway	Response to biotic or abiotic stress
Glyma02g01190	GO:0006979	response to oxidative stress	Response to biotic or abiotic stress
Glyma02g01960	GO:0009873	ethylene mediated signaling pathway	Response to biotic or abiotic stress
Glyma02g14310	GO:0050896	response to stimulus	Response to biotic or abiotic stress
Glyma02g14940	GO:0009749	response to glucose stimulus	Response to biotic or abiotic stress
Glyma02g39870	GO:0042742	defense response to bacterium	Response to biotic or abiotic stress
Glyma02g45350	GO:0045087	innate immune response	Response to biotic or abiotic stress
Glyma02g46600	GO:0009737	response to abscisic acid stimulus	Response to biotic or abiotic stress
Glyma02g47000	GO:0009626	plant-type hypersensitive response	Response to biotic or abiotic stress
Glyma03g01010	GO:0042538	hyperosmotic salinity response	Response to biotic or abiotic stress
Glyma03g01820	GO:0006950	response to stress	Response to biotic or abiotic stress
Glyma03g01840	GO:0006950	response to stress	Response to biotic or abiotic stress
Glyma03g03870	GO:0009636	response to toxin	Response to biotic or abiotic stress
Glyma03g04480	GO:0009817	defense response to fungus, incompatible interaction	Response to biotic or abiotic stress
Glyma03g04760	GO:0006979	response to oxidative stress	Response to biotic or abiotic stress
Glyma03g05220	GO:0042742	defense response to bacterium	Response to biotic or abiotic stress
Glyma03g12230	GO:0009751	response to salicylic acid stimulus	Response to biotic or abiotic stress
Glyma03g14890	GO:0006952	defense response	Response to biotic or abiotic stress
Glyma03g14900	GO:0045087	innate immune response	Response to biotic or abiotic stress
Glyma03g19920	GO:0009626	plant-type hypersensitive response	Response to biotic or abiotic stress
Glyma03g22050	GO:0006952	defense response	Response to biotic or abiotic stress
Glyma03g26310	GO:0009873	ethylene mediated signaling pathway	Response to biotic or abiotic stress
Glyma03g26530	GO:0009873	ethylene mediated signaling pathway	Response to biotic or abiotic stress
Glyma03g28130	GO:0009733	response to auxin stimulus	Response to biotic or abiotic stress
Glyma03g29450	GO:0009738	abscisic acid mediated signaling pathway	Response to biotic or abiotic stress
Glyma03g30550	GO:0009624	response to nematode	Response to biotic or abiotic stress
Glyma03g31980	GO:0009737	response to abscisic acid stimulus	Response to biotic or abiotic stress
Glyma03g35920	GO:0042742	defense response to bacterium	Response to biotic or abiotic stress
Glyma03g35990	GO:0042742	defense response to bacterium	Response to biotic or abiotic stress
Glyma03g36240	GO:0009738	abscisic acid mediated signaling pathway	Response to biotic or abiotic stress
Glyma03g39610	GO:0009738	abscisic acid mediated signaling pathway	Response to biotic or abiotic stress
Glyma04g01390	GO:0009269	response to desiccation	Response to biotic or abiotic stress
Glyma04g03910	GO:0009737	response to abscisic acid stimulus	Response to biotic or abiotic stress
Glyma04g08060	GO:0042742	defense response to bacterium	Response to biotic or abiotic stress
Glyma04g12610	GO:0006979	response to oxidative stress	Response to biotic or abiotic stress
Glyma04g40120	GO:0009864	induced systemic resistance, jasmonic acid mediated signaling pathway	Response to biotic or abiotic stress
Glyma04g41060	GO:0009737	response to abscisic acid stimulus	Response to biotic or abiotic stress
Glyma04g41700	GO:0009816	defense response to bacterium, incompatible interaction	Response to biotic or abiotic stress
Glyma04g42800	GO:0009620	response to fungus	Response to biotic or abiotic stress
Glyma05g00510	GO:0009411	response to UV	Response to biotic or abiotic stress
Glyma05g00640	GO:0009612	response to mechanical stimulus	Response to biotic or abiotic stress
Glyma05g03530	GO:0009624	response to nematode	Response to biotic or abiotic stress
Glyma05g09440	GO:0051707	response to other organism	Response to biotic or abiotic stress
Glyma05g17470	GO:0051707	response to other organism	Response to biotic or abiotic stress
Glyma05g20990	GO:0009741	response to brassinosteroid stimulus	Response to biotic or abiotic stress
Glyma05g24770	GO:0009742	brassinosteroid mediated signaling pathway	Response to biotic or abiotic stress
Glyma05g27280	GO:0009753	response to jasmonic acid stimulus	Response to biotic or abiotic stress
Glyma05g32970	GO:0009409	response to cold	Response to biotic or abiotic stress
Glyma05g33050	GO:0009626	plant-type hypersensitive response	Response to biotic or abiotic stress
Glyma05g33070	GO:0009626	plant-type hypersensitive response	Response to biotic or abiotic stress
Glyma05g33080	GO:0009626	plant-type hypersensitive response	Response to biotic or abiotic stress
Glyma05g36900	GO:0006979	response to oxidative stress	Response to biotic or abiotic stress
Glyma06g04010	GO:0009737	response to abscisic acid stimulus	Response to biotic or abiotic stress
Glyma06g08120	GO:0042742	defense response to bacterium	Response to biotic or abiotic stress
Glyma06g09220	GO:0006950	response to stress	Response to biotic or abiotic stress
Glyma06g12010	GO:0009737	response to abscisic acid stimulus	Response to biotic or abiotic stress
Glyma06g12530	GO:0009751	response to salicylic acid stimulus	Response to biotic or abiotic stress
Glyma06g13090	GO:0009864	induced systemic resistance, jasmonic acid mediated signaling pathway	Response to biotic or abiotic stress
Glyma06g13790	GO:0009737	response to abscisic acid stimulus	Response to biotic or abiotic stress
Glyma06g17180	GO:0009749	response to glucose stimulus	Response to biotic or abiotic stress
Glyma06g17950	GO:0019722	calcium-mediated signaling	Response to biotic or abiotic stress
Glyma06g21560	GO:0009612	response to mechanical stimulus	Response to biotic or abiotic stress
Glyma06g41330	GO:0045087	innate immune response	Response to biotic or abiotic stress
Glyma06g41700	GO:0045087	innate immune response	Response to biotic or abiotic stress
Glyma06g42830	GO:0045471	response to ethanol	Response to biotic or abiotic stress
Glyma06g44050	GO:0009867	jasmonic acid mediated signaling pathway	Response to biotic or abiotic stress
Glyma06g44830	GO:0050896	response to stimulus	Response to biotic or abiotic stress
Glyma06g45540	GO:0009737	response to abscisic acid stimulus	Response to biotic or abiotic stress
Glyma07g02380	GO:0009744	response to sucrose stimulus	Response to biotic or abiotic stress
Glyma07g02630	GO:0009751	response to salicylic acid stimulus	Response to biotic or abiotic stress
Glyma07g04630	GO:0009867	jasmonic acid mediated signaling pathway	Response to biotic or abiotic stress
Glyma07g05740	GO:0042221	response to chemical stimulus	Response to biotic or abiotic stress
Glyma07g07270	GO:0009868	jasmonic acid and ethylene-dependent systemic resistance, jasmonic acid mediated signaling pathway	Response to biotic or abiotic stress
Glyma07g08310	GO:0006950	response to stress	Response to biotic or abiotic stress
Glyma07g10030	GO:0006950	response to stress	Response to biotic or abiotic stress
Glyma07g10570	GO:0009620	response to fungus	Response to biotic or abiotic stress
Glyma07g14070	GO:0009873	ethylene mediated signaling pathway	Response to biotic or abiotic stress
Glyma07g16260	GO:0009751	response to salicylic acid stimulus	Response to biotic or abiotic stress
Glyma07g18350	GO:0009409	response to cold	Response to biotic or abiotic stress
Glyma07g18670	GO:0009624	response to nematode	Response to biotic or abiotic stress
Glyma07g21110	GO:0009738	abscisic acid mediated signaling pathway	Response to biotic or abiotic stress
Glyma07g32010	GO:0009626	plant-type hypersensitive response	Response to biotic or abiotic stress
Glyma07g33180	GO:0006979	response to oxidative stress	Response to biotic or abiotic stress
Glyma07g33510	GO:0009737	response to abscisic acid stimulus	Response to biotic or abiotic stress
Glyma07g33880	GO:0051707	response to other organism	Response to biotic or abiotic stress
Glyma07g36430	GO:0009737	response to abscisic acid stimulus	Response to biotic or abiotic stress
Glyma07g37470	GO:0006952	defense response	Response to biotic or abiotic stress
Glyma07g39900	GO:0006950	response to stress	Response to biotic or abiotic stress
Glyma08g00420	GO:0009862	systemic acquired resistance, salicylic acid mediated signaling pathway	Response to biotic or abiotic stress
Glyma08g00680	GO:0009626	plant-type hypersensitive response	Response to biotic or abiotic stress
Glyma08g04910	GO:0009620	response to fungus	Response to biotic or abiotic stress
Glyma08g06900	GO:0009416	response to light stimulus	Response to biotic or abiotic stress
Glyma08g07690	GO:0009409	response to cold	Response to biotic or abiotic stress
Glyma08g09720	GO:0009605	response to external stimulus	Response to biotic or abiotic stress
Glyma08g10220	GO:0009753	response to jasmonic acid stimulus	Response to biotic or abiotic stress
Glyma08g21110	GO:0009628	response to abiotic stimulus	Response to biotic or abiotic stress
Glyma08g21540	GO:0009627	systemic acquired resistance	Response to biotic or abiotic stress
Glyma08g23380	GO:0009751	response to salicylic acid stimulus	Response to biotic or abiotic stress
Glyma08g41560	GO:0045087	innate immune response	Response to biotic or abiotic stress
Glyma09g01750	GO:0046686	response to cadmium ion	Response to biotic or abiotic stress
Glyma09g05090	GO:0009739	response to gibberellin stimulus	Response to biotic or abiotic stress
Glyma09g06770	GO:0050826	response to freezing	Response to biotic or abiotic stress
Glyma09g12400	GO:0009627	systemic acquired resistance	Response to biotic or abiotic stress
Glyma09g18450	GO:0009738	abscisic acid mediated signaling pathway	Response to biotic or abiotic stress
Glyma09g29050	GO:0045087	innate immune response	Response to biotic or abiotic stress
Glyma09g29880	GO:0009624	response to nematode	Response to biotic or abiotic stress
Glyma09g31430	GO:0009620	response to fungus	Response to biotic or abiotic stress
Glyma09g35250	GO:0010114	response to red light	Response to biotic or abiotic stress
Glyma09g38600	GO:0006950	response to stress	Response to biotic or abiotic stress
Glyma10g00470	GO:0019722	calcium-mediated signaling	Response to biotic or abiotic stress
Glyma10g01250	GO:0006979	response to oxidative stress	Response to biotic or abiotic stress
Glyma10g01340	GO:0009737	response to abscisic acid stimulus	Response to biotic or abiotic stress
Glyma10g01380	GO:0010114	response to red light	Response to biotic or abiotic stress
Glyma10g02350	GO:0010167	response to nitrate	Response to biotic or abiotic stress
Glyma10g05210	GO:0042538	hyperosmotic salinity response	Response to biotic or abiotic stress
Glyma10g06390	GO:0009733	response to auxin stimulus	Response to biotic or abiotic stress
Glyma10g07770	GO:0009414	response to water deprivation	Response to biotic or abiotic stress
Glyma10g09720	GO:0042742	defense response to bacterium	Response to biotic or abiotic stress
Glyma10g15170	GO:0009737	response to abscisic acid stimulus	Response to biotic or abiotic stress
Glyma10g26690	GO:0009624	response to nematode	Response to biotic or abiotic stress
Glyma10g32190	GO:0019722	calcium-mediated signaling	Response to biotic or abiotic stress
Glyma10g35720	GO:0006952	defense response	Response to biotic or abiotic stress
Glyma10g36690	GO:0006979	response to oxidative stress	Response to biotic or abiotic stress
Glyma10g37440	GO:0009734	auxin mediated signaling pathway	Response to biotic or abiotic stress
Glyma10g39470	GO:0009737	response to abscisic acid stimulus	Response to biotic or abiotic stress
Glyma10g39920	GO:0009737	response to abscisic acid stimulus	Response to biotic or abiotic stress
Glyma10g39940	GO:0009737	response to abscisic acid stimulus	Response to biotic or abiotic stress
Glyma10g42190	GO:0009751	response to salicylic acid stimulus	Response to biotic or abiotic stress
Glyma11g00230	GO:0051707	response to other organism	Response to biotic or abiotic stress
Glyma11g00580	GO:0006979	response to oxidative stress	Response to biotic or abiotic stress
Glyma11g02230	GO:0006952	defense response	Response to biotic or abiotic stress
Glyma11g02880	GO:0009624	response to nematode	Response to biotic or abiotic stress
Glyma11g04130	GO:0009867	jasmonic acid mediated signaling pathway	Response to biotic or abiotic stress
Glyma11g04360	GO:0009409	response to cold	Response to biotic or abiotic stress
Glyma11g04950	GO:0009737	response to abscisic acid stimulus	Response to biotic or abiotic stress
Glyma11g05190	GO:0009624	response to nematode	Response to biotic or abiotic stress
Glyma11g06010	GO:0009408	response to heat	Response to biotic or abiotic stress
Glyma11g06030	GO:0019722	calcium-mediated signaling	Response to biotic or abiotic stress
Glyma11g07370	GO:0050896	response to stimulus	Response to biotic or abiotic stress
Glyma11g08660	GO:0009620	response to fungus	Response to biotic or abiotic stress
Glyma11g09190	GO:0009624	response to nematode	Response to biotic or abiotic stress
Glyma11g09230	GO:0009416	response to light stimulus	Response to biotic or abiotic stress
Glyma11g10130	GO:0010255	glucose mediated signaling pathway	Response to biotic or abiotic stress
Glyma11g10310	GO:0009644	response to high light intensity	Response to biotic or abiotic stress
Glyma11g15700	GO:0009738	abscisic acid mediated signaling pathway	Response to biotic or abiotic stress
Glyma11g19060	GO:0050896	response to stimulus	Response to biotic or abiotic stress
Glyma11g19650	GO:0009733	response to auxin stimulus	Response to biotic or abiotic stress
Glyma11g19980	GO:0009737	response to abscisic acid stimulus	Response to biotic or abiotic stress
Glyma11g20290	GO:0010037	response to carbon dioxide	Response to biotic or abiotic stress
Glyma11g21370	GO:0045087	innate immune response	Response to biotic or abiotic stress
Glyma11g32520	GO:0009737	response to abscisic acid stimulus	Response to biotic or abiotic stress
Glyma11g34210	GO:0009751	response to salicylic acid stimulus	Response to biotic or abiotic stress
Glyma11g35050	GO:0009751	response to salicylic acid stimulus	Response to biotic or abiotic stress
Glyma12g02540	GO:0009414	response to water deprivation	Response to biotic or abiotic stress
Glyma12g03770	GO:0009733	response to auxin stimulus	Response to biotic or abiotic stress
Glyma12g07770	GO:0009738	abscisic acid mediated signaling pathway	Response to biotic or abiotic stress
Glyma12g11340	GO:0009737	response to abscisic acid stimulus	Response to biotic or abiotic stress
Glyma12g11390	GO:0009737	response to abscisic acid stimulus	Response to biotic or abiotic stress
Glyma12g15850	GO:0045087	innate immune response	Response to biotic or abiotic stress
Glyma12g16450	GO:0045087	innate immune response	Response to biotic or abiotic stress
Glyma12g17960	GO:0009639	response to red or far red light	Response to biotic or abiotic stress
Glyma12g20830	GO:0009733	response to auxin stimulus	Response to biotic or abiotic stress
Glyma12g29190	GO:0009737	response to abscisic acid stimulus	Response to biotic or abiotic stress
Glyma12g31070	GO:0051592	response to calcium ion	Response to biotic or abiotic stress
Glyma12g31150	GO:0009414	response to water deprivation	Response to biotic or abiotic stress
Glyma13g00280	GO:0009733	response to auxin stimulus	Response to biotic or abiotic stress
Glyma13g00310	GO:0009735	response to cytokinin stimulus	Response to biotic or abiotic stress
Glyma13g01110	GO:0009740	gibberellic acid mediated signaling pathway	Response to biotic or abiotic stress
Glyma13g01120	GO:0009733	response to auxin stimulus	Response to biotic or abiotic stress
Glyma13g01130	GO:0009733	response to auxin stimulus	Response to biotic or abiotic stress
Glyma13g01140	GO:0009740	gibberellic acid mediated signaling pathway	Response to biotic or abiotic stress
Glyma13g01150	GO:0009740	gibberellic acid mediated signaling pathway	Response to biotic or abiotic stress
Glyma13g04650	GO:0009627	systemic acquired resistance	Response to biotic or abiotic stress
Glyma13g06880	GO:0009617	response to bacterium	Response to biotic or abiotic stress
Glyma13g09430	GO:0009751	response to salicylic acid stimulus	Response to biotic or abiotic stress
Glyma13g17180	GO:0009867	jasmonic acid mediated signaling pathway	Response to biotic or abiotic stress
Glyma13g17640	GO:0009867	jasmonic acid mediated signaling pathway	Response to biotic or abiotic stress
Glyma13g19670	GO:0009814	defense response, incompatible interaction	Response to biotic or abiotic stress
Glyma13g21560	GO:0009414	response to water deprivation	Response to biotic or abiotic stress
Glyma13g24520	GO:0009626	plant-type hypersensitive response	Response to biotic or abiotic stress
Glyma13g25280	GO:0009742	brassinosteroid mediated signaling pathway	Response to biotic or abiotic stress
Glyma13g28450	GO:0009624	response to nematode	Response to biotic or abiotic stress
Glyma13g28970	GO:0010114	response to red light	Response to biotic or abiotic stress
Glyma13g29070	GO:0009753	response to jasmonic acid stimulus	Response to biotic or abiotic stress
Glyma13g29180	GO:0046685	response to arsenic-containing substance	Response to biotic or abiotic stress
Glyma13g30770	GO:0009867	jasmonic acid mediated signaling pathway	Response to biotic or abiotic stress
Glyma13g31010	GO:0009873	ethylene mediated signaling pathway	Response to biotic or abiotic stress
Glyma13g35810	GO:0009737	response to abscisic acid stimulus	Response to biotic or abiotic stress
Glyma13g37990	GO:0009733	response to auxin stimulus	Response to biotic or abiotic stress
Glyma13g38170	GO:0009737	response to abscisic acid stimulus	Response to biotic or abiotic stress
Glyma13g43870	GO:0009607	response to biotic stimulus	Response to biotic or abiotic stress
Glyma13g44730	GO:0009751	response to salicylic acid stimulus	Response to biotic or abiotic stress
Glyma14g02760	GO:0045087	innate immune response	Response to biotic or abiotic stress
Glyma14g05270	GO:0009733	response to auxin stimulus	Response to biotic or abiotic stress
Glyma14g08450	GO:0006952	defense response	Response to biotic or abiotic stress
Glyma14g09540	GO:0009737	response to abscisic acid stimulus	Response to biotic or abiotic stress
Glyma14g09760	GO:0042538	hyperosmotic salinity response	Response to biotic or abiotic stress
Glyma14g24220	GO:0009620	response to fungus	Response to biotic or abiotic stress
Glyma14g25340	GO:0009751	response to salicylic acid stimulus	Response to biotic or abiotic stress
Glyma14g37350	GO:0009266	response to temperature stimulus	Response to biotic or abiotic stress
Glyma14g38020	GO:0009723	response to ethylene stimulus	Response to biotic or abiotic stress
Glyma14g39300	GO:0051707	response to other organism	Response to biotic or abiotic stress
Glyma15g04870	GO:0009816	defense response to bacterium, incompatible interaction	Response to biotic or abiotic stress
Glyma15g05810	GO:0050832	defense response to fungus	Response to biotic or abiotic stress
Glyma15g08100	GO:0009751	response to salicylic acid stimulus	Response to biotic or abiotic stress
Glyma15g08470	GO:0009611	response to wounding	Response to biotic or abiotic stress
Glyma15g08520	GO:0009867	jasmonic acid mediated signaling pathway	Response to biotic or abiotic stress
Glyma15g08640	GO:0006952	defense response	Response to biotic or abiotic stress
Glyma15g09440	GO:0009626	plant-type hypersensitive response	Response to biotic or abiotic stress
Glyma15g09980	GO:0009753	response to jasmonic acid stimulus	Response to biotic or abiotic stress
Glyma15g10070	GO:0010114	response to red light	Response to biotic or abiotic stress
Glyma15g15610	GO:0009607	response to biotic stimulus	Response to biotic or abiotic stress
Glyma15g17310	GO:0045087	innate immune response	Response to biotic or abiotic stress
Glyma15g18070	GO:0050826	response to freezing	Response to biotic or abiotic stress
Glyma15g19540	GO:0009411	response to UV	Response to biotic or abiotic stress
Glyma15g19840	GO:0009867	jasmonic acid mediated signaling pathway	Response to biotic or abiotic stress
Glyma15g25060	GO:0050896	response to stimulus	Response to biotic or abiotic stress
Glyma15g35860	GO:0009740	gibberellic acid mediated signaling pathway	Response to biotic or abiotic stress
Glyma15g38060	GO:0009737	response to abscisic acid stimulus	Response to biotic or abiotic stress
Glyma16g01220	GO:0009867	jasmonic acid mediated signaling pathway	Response to biotic or abiotic stress
Glyma16g01430	GO:0009733	response to auxin stimulus	Response to biotic or abiotic stress
Glyma16g02320	GO:0009867	jasmonic acid mediated signaling pathway	Response to biotic or abiotic stress
Glyma16g02690	GO:0042221	response to chemical stimulus	Response to biotic or abiotic stress
Glyma16g02960	GO:0009864	induced systemic resistance, jasmonic acid mediated signaling pathway	Response to biotic or abiotic stress
Glyma16g08340	GO:0010114	response to red light	Response to biotic or abiotic stress
Glyma16g24610	GO:0009624	response to nematode	Response to biotic or abiotic stress
Glyma16g24920	GO:0045087	innate immune response	Response to biotic or abiotic stress
Glyma16g25080	GO:0045087	innate immune response	Response to biotic or abiotic stress
Glyma16g25110	GO:0006952	defense response	Response to biotic or abiotic stress
Glyma16g29030	GO:0009737	response to abscisic acid stimulus	Response to biotic or abiotic stress
Glyma16g30320	GO:0050832	defense response to fungus	Response to biotic or abiotic stress
Glyma16g33610	GO:0045087	innate immune response	Response to biotic or abiotic stress
Glyma16g33680	GO:0045087	innate immune response	Response to biotic or abiotic stress
Glyma16g33950	GO:0045087	innate immune response	Response to biotic or abiotic stress
Glyma16g34090	GO:0045087	innate immune response	Response to biotic or abiotic stress
Glyma17g03160	GO:0006952	defense response	Response to biotic or abiotic stress
Glyma17g03910	GO:0042538	hyperosmotic salinity response	Response to biotic or abiotic stress
Glyma17g05540	GO:0009867	jasmonic acid mediated signaling pathway	Response to biotic or abiotic stress
Glyma17g05770	GO:0010193	response to ozone	Response to biotic or abiotic stress
Glyma17g06610	GO:0010039	response to iron ion	Response to biotic or abiotic stress
Glyma17g07240	GO:0009740	gibberellic acid mediated signaling pathway	Response to biotic or abiotic stress
Glyma17g07250	GO:0009740	gibberellic acid mediated signaling pathway	Response to biotic or abiotic stress
Glyma17g07260	GO:0009740	gibberellic acid mediated signaling pathway	Response to biotic or abiotic stress
Glyma17g07270	GO:0009740	gibberellic acid mediated signaling pathway	Response to biotic or abiotic stress
Glyma17g07280	GO:0009740	gibberellic acid mediated signaling pathway	Response to biotic or abiotic stress
Glyma17g08450	GO:0009612	response to mechanical stimulus	Response to biotic or abiotic stress
Glyma17g12740	GO:0009644	response to high light intensity	Response to biotic or abiotic stress
Glyma17g14090	GO:0009624	response to nematode	Response to biotic or abiotic stress
Glyma17g20160	GO:0019722	calcium-mediated signaling	Response to biotic or abiotic stress
Glyma17g21470	GO:0051707	response to other organism	Response to biotic or abiotic stress
Glyma17g26590	GO:0009624	response to nematode	Response to biotic or abiotic stress
Glyma17g33190	GO:0006955	immune response	Response to biotic or abiotic stress
Glyma17g35620	GO:0009737	response to abscisic acid stimulus	Response to biotic or abiotic stress
Glyma17g36270	GO:0009626	plant-type hypersensitive response	Response to biotic or abiotic stress
Glyma18g02450	GO:0006995	cellular response to nitrogen starvation	Response to biotic or abiotic stress
Glyma18g03310	GO:0009751	response to salicylic acid stimulus	Response to biotic or abiotic stress
Glyma18g08510	GO:0009626	plant-type hypersensitive response	Response to biotic or abiotic stress
Glyma18g20510	GO:0010167	response to nitrate	Response to biotic or abiotic stress
Glyma18g25910	GO:0009737	response to abscisic acid stimulus	Response to biotic or abiotic stress
Glyma18g40290	GO:0009751	response to salicylic acid stimulus	Response to biotic or abiotic stress
Glyma18g43210	GO:0009409	response to cold	Response to biotic or abiotic stress
Glyma18g43540	GO:0009624	response to nematode	Response to biotic or abiotic stress
Glyma18g45920	GO:0009409	response to cold	Response to biotic or abiotic stress
Glyma18g49680	GO:0016036	cellular response to phosphate starvation	Response to biotic or abiotic stress
Glyma18g50980	GO:0051707	response to other organism	Response to biotic or abiotic stress
Glyma18g51540	GO:0045087	innate immune response	Response to biotic or abiotic stress
Glyma18g51700	GO:0009626	plant-type hypersensitive response	Response to biotic or abiotic stress
Glyma18g53860	GO:0009737	response to abscisic acid stimulus	Response to biotic or abiotic stress
Glyma19g05570	GO:0006979	response to oxidative stress	Response to biotic or abiotic stress
Glyma19g05980	GO:0009409	response to cold	Response to biotic or abiotic stress
Glyma19g32260	GO:0009738	abscisic acid mediated signaling pathway	Response to biotic or abiotic stress
Glyma19g34250	GO:0009624	response to nematode	Response to biotic or abiotic stress
Glyma19g35320	GO:0009626	plant-type hypersensitive response	Response to biotic or abiotic stress
Glyma19g36770	GO:0009733	response to auxin stimulus	Response to biotic or abiotic stress
Glyma19g37140	GO:0051707	response to other organism	Response to biotic or abiotic stress
Glyma19g37670	GO:0009414	response to water deprivation	Response to biotic or abiotic stress
Glyma19g38570	GO:0042742	defense response to bacterium	Response to biotic or abiotic stress
Glyma19g38590	GO:0042742	defense response to bacterium	Response to biotic or abiotic stress
Glyma19g38890	GO:0009738	abscisic acid mediated signaling pathway	Response to biotic or abiotic stress
Glyma19g40960	GO:0009871	jasmonic acid and ethylene-dependent systemic resistance, ethylene mediated signaling pathway	Response to biotic or abiotic stress
Glyma20g04990	GO:0009740	gibberellic acid mediated signaling pathway	Response to biotic or abiotic stress
Glyma20g06780	GO:0045087	innate immune response	Response to biotic or abiotic stress
Glyma20g26420	GO:0010224	response to UV-B	Response to biotic or abiotic stress
Glyma20g27550	GO:0009737	response to abscisic acid stimulus	Response to biotic or abiotic stress
Glyma20g31810	GO:0006952	defense response	Response to biotic or abiotic stress
Glyma20g35440	GO:0019722	calcium-mediated signaling	Response to biotic or abiotic stress
Glyma20g35680	GO:0006979	response to oxidative stress	Response to biotic or abiotic stress
Glyma20g38000	GO:0009738	abscisic acid mediated signaling pathway	Response to biotic or abiotic stress
Glyma01g01860	GO:0006355	regulation of transcription, DNA-dependent	Biological regulation
Glyma01g10880	GO:0006917	induction of apoptosis	Biological regulation
Glyma01g37410	GO:0000122	negative regulation of transcription from RNA polymerase II promoter	Biological regulation
Glyma01g42500	GO:0048510	regulation of timing of transition from vegetative to reproductive phase	Biological regulation
Glyma01g44130	GO:0006355	regulation of transcription, DNA-dependent	Biological regulation
Glyma02g45800	GO:0007169	transmembrane receptor protein tyrosine kinase signaling pathway	Biological regulation
Glyma03g04410	GO:0010119	regulation of stomatal movement	Biological regulation
Glyma03g32320	GO:0007169	transmembrane receptor protein tyrosine kinase signaling pathway	Biological regulation
Glyma04g08800	GO:0007165	signal transduction	Biological regulation
Glyma04g39400	GO:0046621	negative regulation of organ growth	Biological regulation
Glyma04g43040	GO:0006355	regulation of transcription, DNA-dependent	Biological regulation
Glyma05g03540	GO:0006355	regulation of transcription, DNA-dependent	Biological regulation
Glyma05g03560	GO:0048510	regulation of timing of transition from vegetative to reproductive phase	Biological regulation
Glyma05g23630	GO:0009938	negative regulation of gibberellic acid mediated signaling pathway	Biological regulation
Glyma05g29310	GO:0006355	regulation of transcription, DNA-dependent	Biological regulation
Glyma06g06100	GO:0006355	regulation of transcription, DNA-dependent	Biological regulation
Glyma06g09290	GO:0007169	transmembrane receptor protein tyrosine kinase signaling pathway	Biological regulation
Glyma06g11700	GO:0006355	regulation of transcription, DNA-dependent	Biological regulation
Glyma06g12450	GO:0006355	regulation of transcription, DNA-dependent	Biological regulation
Glyma06g13000	GO:0007169	transmembrane receptor protein tyrosine kinase signaling pathway	Biological regulation
Glyma06g15500	GO:0046621	negative regulation of organ growth	Biological regulation
Glyma06g18420	GO:0007169	transmembrane receptor protein tyrosine kinase signaling pathway	Biological regulation
Glyma07g07770	GO:0007165	signal transduction	Biological regulation
Glyma07g27390	GO:0007165	signal transduction	Biological regulation
Glyma07g38510	GO:0007165	signal transduction	Biological regulation
Glyma07g39250	GO:0006355	regulation of transcription, DNA-dependent	Biological regulation
Glyma08g03910	GO:0006355	regulation of transcription, DNA-dependent	Biological regulation
Glyma08g04230	GO:0040010	positive regulation of growth rate	Biological regulation
Glyma08g04390	GO:0007165	signal transduction	Biological regulation
Glyma08g15450	GO:0035023	regulation of Rho protein signal transduction	Biological regulation
Glyma08g24580	GO:0008285	negative regulation of cell proliferation	Biological regulation
Glyma08g42500	GO:0010252	auxin homeostasis	Biological regulation
Glyma08g42850	GO:0007165	signal transduction	Biological regulation
Glyma08g44670	GO:0050789	regulation of biological process	Biological regulation
Glyma09g27180	GO:0006355	regulation of transcription, DNA-dependent	Biological regulation
Glyma09g32730	GO:0006355	regulation of transcription, DNA-dependent	Biological regulation
Glyma09g34040	GO:0045892	negative regulation of transcription, DNA-dependent	Biological regulation
Glyma09g36840	GO:0006355	regulation of transcription, DNA-dependent	Biological regulation
Glyma10g38440	GO:0006355	regulation of transcription, DNA-dependent	Biological regulation
Glyma11g01640	GO:0006355	regulation of transcription, DNA-dependent	Biological regulation
Glyma11g02220	GO:0030007	cellular potassium ion homeostasis	Biological regulation
Glyma12g05760	GO:0006355	regulation of transcription, DNA-dependent	Biological regulation
Glyma12g08160	GO:0006874	cellular calcium ion homeostasis	Biological regulation
Glyma12g10350	GO:0006355	regulation of transcription, DNA-dependent	Biological regulation
Glyma13g02860	GO:0006355	regulation of transcription, DNA-dependent	Biological regulation
Glyma13g17800	GO:0006355	regulation of transcription, DNA-dependent	Biological regulation
Glyma13g32430	GO:0051252	regulation of RNA metabolic process	Biological regulation
Glyma13g36070	GO:0030307	positive regulation of cell growth	Biological regulation
Glyma13g36910	GO:0007264	small GTPase mediated signal transduction	Biological regulation
Glyma13g40240	GO:0051302	regulation of cell division	Biological regulation
Glyma14g05260	GO:0007169	transmembrane receptor protein tyrosine kinase signaling pathway	Biological regulation
Glyma14g22460	GO:0006355	regulation of transcription, DNA-dependent	Biological regulation
Glyma14g22970	GO:0006355	regulation of transcription, DNA-dependent	Biological regulation
Glyma14g40580	GO:0006355	regulation of transcription, DNA-dependent	Biological regulation
Glyma15g11680	GO:0006355	regulation of transcription, DNA-dependent	Biological regulation
Glyma15g12200	GO:0051453	regulation of intracellular pH	Biological regulation
Glyma16g26810	GO:0051782	negative regulation of cell division	Biological regulation
Glyma16g27260	GO:0007169	transmembrane receptor protein tyrosine kinase signaling pathway	Biological regulation
Glyma16g32330	GO:0006355	regulation of transcription, DNA-dependent	Biological regulation
Glyma17g01490	GO:0006355	regulation of transcription, DNA-dependent	Biological regulation
Glyma17g02670	GO:0045454	cell redox homeostasis	Biological regulation
Glyma17g05650	GO:0043086	negative regulation of catalytic activity	Biological regulation
Glyma17g14100	GO:0006355	regulation of transcription, DNA-dependent	Biological regulation
Glyma17g14110	GO:0006355	regulation of transcription, DNA-dependent	Biological regulation
Glyma18g00610	GO:0007165	signal transduction	Biological regulation
Glyma18g02850	GO:0007169	transmembrane receptor protein tyrosine kinase signaling pathway	Biological regulation
Glyma18g11030	GO:0007165	signal transduction	Biological regulation
Glyma18g22880	GO:0008285	negative regulation of cell proliferation	Biological regulation
Glyma18g42610	GO:0007169	transmembrane receptor protein tyrosine kinase signaling pathway	Biological regulation
Glyma20g25220	GO:0007169	transmembrane receptor protein tyrosine kinase signaling pathway	Biological regulation
Glyma01g03760	GO:0009835	fruit ripening	Growth and Development
Glyma01g40880	GO:0048765	root hair cell differentiation	Growth and Development
Glyma01g44280	GO:0048367	shoot development	Growth and Development
Glyma02g42440	GO:0009793	embryo development ending in seed dormancy	Growth and Development
Glyma03g37970	GO:0048235	pollen sperm cell differentiation	Growth and Development
Glyma04g03870	GO:0010103	stomatal complex morphogenesis	Growth and Development
Glyma04g10590	GO:0009835	fruit ripening	Growth and Development
Glyma04g20620	GO:0042335	cuticle development	Growth and Development
Glyma05g30380	GO:0048653	anther development	Growth and Development
Glyma06g14180	GO:0010026	trichome differentiation	Growth and Development
Glyma06g15910	GO:0030448	hyphal growth	Growth and Development
Glyma06g24480	GO:0042335	cuticle development	Growth and Development
Glyma06g41500	GO:0009640	photomorphogenesis	Growth and Development
Glyma07g31180	GO:0009294	DNA mediated transformation	Growth and Development
Glyma07g39630	GO:0007275	multicellular organismal development	Growth and Development
Glyma08g02130	GO:0009835	fruit ripening	Growth and Development
Glyma09g01440	GO:0009640	photomorphogenesis	Growth and Development
Glyma09g35950	GO:0010103	stomatal complex morphogenesis	Growth and Development
Glyma10g31240	GO:0009793	embryo development ending in seed dormancy	Growth and Development
Glyma10g32260	GO:0042335	cuticle development	Growth and Development
Glyma10g34440	GO:0035138	pectoral fin morphogenesis	Growth and Development
Glyma10g35760	GO:0009965	leaf morphogenesis	Growth and Development
Glyma11g01230	GO:0048367	shoot development	Growth and Development
Glyma11g10240	GO:0009826	unidimensional cell growth	Growth and Development
Glyma12g02550	GO:0009826	unidimensional cell growth	Growth and Development
Glyma12g16750	GO:0009640	photomorphogenesis	Growth and Development
Glyma12g28870	GO:0048367	shoot development	Growth and Development
Glyma13g02700	GO:0032502	developmental process	Growth and Development
Glyma13g21690	GO:0010197	polar nucleus fusion	Growth and Development
Glyma13g40420	GO:0009845	seed germination	Growth and Development
Glyma14g08800	GO:0010103	stomatal complex morphogenesis	Growth and Development
Glyma14g09990	GO:0030154	cell differentiation	Growth and Development
Glyma15g18640	GO:0010197	polar nucleus fusion	Growth and Development
Glyma16g03600	GO:0009835	fruit ripening	Growth and Development
Glyma17g01150	GO:0009640	photomorphogenesis	Growth and Development
Glyma17g03390	GO:0048765	root hair cell differentiation	Growth and Development
Glyma17g20460	GO:0010103	stomatal complex morphogenesis	Growth and Development
Glyma17g23740	GO:0007275	multicellular organismal development	Growth and Development
Glyma18g13570	GO:0007275	multicellular organismal development	Growth and Development
Glyma18g18920	GO:0010087	phloem or xylem histogenesis	Growth and Development
Glyma19g04210	GO:0009825	multidimensional cell growth	Growth and Development
Glyma19g40590	GO:0048235	pollen sperm cell differentiation	Growth and Development
Glyma19g44130	GO:0048513	organ development	Growth and Development
Glyma19g45280	GO:0040007	growth	Growth and Development
Glyma20g00760	GO:0009826	unidimensional cell growth	Growth and Development
Glyma20g35340	GO:0042335	cuticle development	Growth and Development
Glyma01g36590	GO:0043090	amino acid import	Transport
Glyma02g11800	GO:0015867	ATP transport	Transport
Glyma02g37460	GO:0015741	fumarate transport	Transport
Glyma02g40510	GO:0015031	protein transport	Transport
Glyma02g41930	GO:0051503	adenine nucleotide transport	Transport
Glyma03g20170	GO:0030001	metal ion transport	Transport
Glyma04g07390	GO:0006820	anion transport	Transport
Glyma04g38650	GO:0015800	acidic amino acid transport	Transport
Glyma05g37420	GO:0030001	metal ion transport	Transport
Glyma05g37690	GO:0006813	potassium ion transport	Transport
Glyma06g07480	GO:0006820	anion transport	Transport
Glyma06g12570	GO:0006886	intracellular protein transport	Transport
Glyma06g16280	GO:0006865	amino acid transport	Transport
Glyma06g16340	GO:0015810	aspartate transport	Transport
Glyma06g20360	GO:0006810	transport	Transport
Glyma07g30880	GO:0015770	sucrose transport	Transport
Glyma07g31280	GO:0006810	transport	Transport
Glyma07g34740	GO:0006810	transport	Transport
Glyma08g01900	GO:0006813	potassium ion transport	Transport
Glyma08g03940	GO:0015770	sucrose transport	Transport
Glyma08g27520	GO:0006839	mitochondrial transport	Transport
Glyma09g06630	GO:0016192	vesicle-mediated transport	Transport
Glyma09g37220	GO:0006857	oligopeptide transport	Transport
Glyma09g37270	GO:0006865	amino acid transport	Transport
Glyma10g03800	GO:0015824	proline transport	Transport
Glyma10g07220	GO:0006810	transport	Transport
Glyma10g15100	GO:0006865	amino acid transport	Transport
Glyma10g34540	GO:0043090	amino acid import	Transport
Glyma10g37500	GO:0030001	metal ion transport	Transport
Glyma11g08770	GO:0043090	amino acid import	Transport
Glyma11g13380	GO:0016558	protein import into peroxisome matrix	Transport
Glyma11g20030	GO:0030001	metal ion transport	Transport
Glyma13g07940	GO:0006810	transport	Transport
Glyma14g35730	GO:0015741	fumarate transport	Transport
Glyma15g17810	GO:0016192	vesicle-mediated transport	Transport
Glyma15g42900	GO:0006839	mitochondrial transport	Transport
Glyma16g29650	GO:0030001	metal ion transport	Transport
Glyma17g00930	GO:0006886	intracellular protein transport	Transport
Glyma17g10450	GO:0006857	oligopeptide transport	Transport
Glyma18g39880	GO:0015918	sterol transport	Transport
Glyma18g44480	GO:0015931	nucleobase-containing compound transport	Transport
Glyma18g45900	GO:0006810	transport	Transport
Glyma20g33000	GO:0043090	amino acid import	Transport
Glyma0023s00610	GO:0008152	metabolic process	Metabolism
Glyma0092s00200	GO:0019684	photosynthesis, light reaction	Metabolism
Glyma01g02120	GO:0006364	rRNA processing	Metabolism
Glyma01g04250	GO:0019761	glucosinolate biosynthetic process	Metabolism
Glyma01g04750	GO:0006457	protein folding	Metabolism
Glyma01g29170	GO:0006468	protein phosphorylation	Metabolism
Glyma01g37100	GO:0006468	protein phosphorylation	Metabolism
Glyma01g37950	GO:0016567	protein ubiquitination	Metabolism
Glyma01g39380	GO:0006468	protein phosphorylation	Metabolism
Glyma01g41200	GO:0006468	protein phosphorylation	Metabolism
Glyma02g01910	GO:0005975	carbohydrate metabolic process	Metabolism
Glyma02g04210	GO:0006468	protein phosphorylation	Metabolism
Glyma02g12030	GO:0010493	Lewis a epitope biosynthetic process	Metabolism
Glyma02g13460	GO:0046777	protein autophosphorylation	Metabolism
Glyma02g13470	GO:0046777	protein autophosphorylation	Metabolism
Glyma02g14040	GO:0046513	ceramide biosynthetic process	Metabolism
Glyma02g16710	GO:0006508	proteolysis	Metabolism
Glyma02g35350	GO:0016567	protein ubiquitination	Metabolism
Glyma02g41070	GO:0006508	proteolysis	Metabolism
Glyma02g42470	GO:0008152	metabolic process	Metabolism
Glyma02g45410	GO:0008152	metabolic process	Metabolism
Glyma03g01270	GO:0009231	riboflavin biosynthetic process	Metabolism
Glyma03g03270	GO:0006527	arginine catabolic process	Metabolism
Glyma03g19810	GO:0008152	metabolic process	Metabolism
Glyma03g22230	GO:0006468	protein phosphorylation	Metabolism
Glyma03g25340	GO:0006468	protein phosphorylation	Metabolism
Glyma03g36100	GO:0016567	protein ubiquitination	Metabolism
Glyma03g37700	GO:0006457	protein folding	Metabolism
Glyma04g10260	GO:0044267	cellular protein metabolic process	Metabolism
Glyma04g10700	GO:0008616	queuosine biosynthetic process	Metabolism
Glyma04g10710	GO:0008616	queuosine biosynthetic process	Metabolism
Glyma04g35190	GO:0005992	trehalose biosynthetic process	Metabolism
Glyma04g37630	GO:0006468	protein phosphorylation	Metabolism
Glyma04g42760	GO:0006508	proteolysis	Metabolism
Glyma05g04590	GO:0006508	proteolysis	Metabolism
Glyma05g04630	GO:0016051	carbohydrate biosynthetic process	Metabolism
Glyma05g08650	GO:0009809	lignin biosynthetic process	Metabolism
Glyma05g10130	GO:0008152	metabolic process	Metabolism
Glyma05g33470	GO:0055114	oxidation-reduction process	Metabolism
Glyma05g37910	GO:0009407	toxin catabolic process	Metabolism
Glyma06g02010	GO:0006468	protein phosphorylation	Metabolism
Glyma06g02350	GO:0006278	RNA-dependent DNA replication	Metabolism
Glyma06g05280	GO:0009081	branched-chain amino acid metabolic process	Metabolism
Glyma06g05990	GO:0006468	protein phosphorylation	Metabolism
Glyma06g07170	GO:0006468	protein phosphorylation	Metabolism
Glyma06g08250	GO:0005975	carbohydrate metabolic process	Metabolism
Glyma06g11330	GO:0006486	protein glycosylation	Metabolism
Glyma06g11600	GO:0006468	protein phosphorylation	Metabolism
Glyma06g11990	GO:0006508	proteolysis	Metabolism
Glyma06g13730	GO:0016567	protein ubiquitination	Metabolism
Glyma06g19590	GO:0005992	trehalose biosynthetic process	Metabolism
Glyma06g42500	GO:0006508	proteolysis	Metabolism
Glyma06g47630	GO:0005992	trehalose biosynthetic process	Metabolism
Glyma07g06100	GO:0006508	proteolysis	Metabolism
Glyma07g07510	GO:0006468	protein phosphorylation	Metabolism
Glyma07g10690	GO:0006468	protein phosphorylation	Metabolism
Glyma07g30250	GO:0006468	protein phosphorylation	Metabolism
Glyma07g30710	GO:0008152	metabolic process	Metabolism
Glyma07g36440	GO:0008152	metabolic process	Metabolism
Glyma07g38790	GO:0008152	metabolic process	Metabolism
Glyma07g40310	GO:0006680	glucosylceramide catabolic process	Metabolism
Glyma08g00480	GO:0006508	proteolysis	Metabolism
Glyma08g02980	GO:0008152	metabolic process	Metabolism
Glyma08g07560	GO:0010025	wax biosynthetic process	Metabolism
Glyma08g09990	GO:0006468	protein phosphorylation	Metabolism
Glyma08g11300	GO:0006073	cellular glucan metabolic process	Metabolism
Glyma08g15960	GO:0005975	carbohydrate metabolic process	Metabolism
Glyma08g18520	GO:0006468	protein phosphorylation	Metabolism
Glyma08g21790	GO:0008152	metabolic process	Metabolism
Glyma08g38450	GO:0006096	glycolysis	Metabolism
Glyma08g40000	GO:0005975	carbohydrate metabolic process	Metabolism
Glyma08g40270	GO:0006508	proteolysis	Metabolism
Glyma08g46650	GO:0006468	protein phosphorylation	Metabolism
Glyma09g05010	GO:0000271	polysaccharide biosynthetic process	Metabolism
Glyma09g15090	GO:0006468	protein phosphorylation	Metabolism
Glyma09g16810	GO:0042744	hydrogen peroxide catabolic process	Metabolism
Glyma09g25470	GO:0044237	cellular metabolic process	Metabolism
Glyma09g31290	GO:0006468	protein phosphorylation	Metabolism
Glyma09g31330	GO:0006468	protein phosphorylation	Metabolism
Glyma09g31370	GO:0006468	protein phosphorylation	Metabolism
Glyma09g33120	GO:0006468	protein phosphorylation	Metabolism
Glyma09g36900	GO:0006139	nucleobase-containing compound metabolic process	Metabolism
Glyma09g39840	GO:0008152	metabolic process	Metabolism
Glyma10g01200	GO:0006468	protein phosphorylation	Metabolism
Glyma10g01770	GO:0006629	lipid metabolic process	Metabolism
Glyma10g02030	GO:0005975	carbohydrate metabolic process	Metabolism
Glyma10g04710	GO:0006014	D-ribose metabolic process	Metabolism
Glyma10g11700	GO:0008152	metabolic process	Metabolism
Glyma10g32270	GO:0016567	protein ubiquitination	Metabolism
Glyma10g37200	GO:0006032	chitin catabolic process	Metabolism
Glyma10g37590	GO:0046777	protein autophosphorylation	Metabolism
Glyma10g41740	GO:0006468	protein phosphorylation	Metabolism
Glyma11g05430	GO:0006470	protein dephosphorylation	Metabolism
Glyma11g05880	GO:0006468	protein phosphorylation	Metabolism
Glyma11g07430	GO:0046274	lignin catabolic process	Metabolism
Glyma11g09070	GO:0006468	protein phosphorylation	Metabolism
Glyma11g09930	GO:0019674	NAD metabolic process	Metabolism
Glyma11g13800	GO:0005975	carbohydrate metabolic process	Metabolism
Glyma11g13810	GO:0005975	carbohydrate metabolic process	Metabolism
Glyma11g13820	GO:0005975	carbohydrate metabolic process	Metabolism
Glyma11g13830	GO:0005975	carbohydrate metabolic process	Metabolism
Glyma11g20460	GO:0009058	biosynthetic process	Metabolism
Glyma11g24410	GO:0006468	protein phosphorylation	Metabolism
Glyma11g31310	GO:0044237	cellular metabolic process	Metabolism
Glyma11g34150	GO:0006508	proteolysis	Metabolism
Glyma12g00460	GO:0006468	protein phosphorylation	Metabolism
Glyma12g10070	GO:0016567	protein ubiquitination	Metabolism
Glyma12g18950	GO:0006468	protein phosphorylation	Metabolism
Glyma12g21030	GO:0006468	protein phosphorylation	Metabolism
Glyma12g21090	GO:0006468	protein phosphorylation	Metabolism
Glyma12g30430	GO:0006508	proteolysis	Metabolism
Glyma12g32520	GO:0006468	protein phosphorylation	Metabolism
Glyma13g00370	GO:0006468	protein phosphorylation	Metabolism
Glyma13g01690	GO:0008152	metabolic process	Metabolism
Glyma13g01910	GO:0005992	trehalose biosynthetic process	Metabolism
Glyma13g09740	GO:0006468	protein phosphorylation	Metabolism
Glyma13g09790	GO:0006468	protein phosphorylation	Metabolism
Glyma13g10000	GO:0006468	protein phosphorylation	Metabolism
Glyma13g20280	GO:0006468	protein phosphorylation	Metabolism
Glyma13g25150	GO:0008152	metabolic process	Metabolism
Glyma13g27820	GO:0006508	proteolysis	Metabolism
Glyma13g27830	GO:0006508	proteolysis	Metabolism
Glyma13g32220	GO:0006468	protein phosphorylation	Metabolism
Glyma13g37230	GO:0006412	translation	Metabolism
Glyma13g38040	GO:0006265	DNA topological change	Metabolism
Glyma13g39150	GO:0016120	carotene biosynthetic process	Metabolism
Glyma13g41280	GO:0006511	ubiquitin-dependent protein catabolic process	Metabolism
Glyma14g02630	GO:0008299	isoprenoid biosynthetic process	Metabolism
Glyma14g35220	GO:0008152	metabolic process	Metabolism
Glyma14g35720	GO:0044249	cellular biosynthetic process	Metabolism
Glyma15g07070	GO:0006468	protein phosphorylation	Metabolism
Glyma15g10180	GO:0006696	ergosterol biosynthetic process	Metabolism
Glyma15g11140	GO:0006508	proteolysis	Metabolism
Glyma15g13540	GO:0042744	hydrogen peroxide catabolic process	Metabolism
Glyma15g19600	GO:0006468	protein phosphorylation	Metabolism
Glyma15g23920	GO:0008152	metabolic process	Metabolism
Glyma17g07400	GO:0015995	chlorophyll biosynthetic process	Metabolism
Glyma17g07530	GO:0005992	trehalose biosynthetic process	Metabolism
Glyma17g12680	GO:0006468	protein phosphorylation	Metabolism
Glyma17g19920	GO:0006629	lipid metabolic process	Metabolism
Glyma17g32830	GO:0015074	DNA integration	Metabolism
Glyma18g20470	GO:0006468	protein phosphorylation	Metabolism
Glyma18g20500	GO:0006468	protein phosphorylation	Metabolism
Glyma18g44830	GO:0046777	protein autophosphorylation	Metabolism
Glyma18g45750	GO:0010289	homogalacturonan biosynthetic process	Metabolism
Glyma18g47070	GO:0046777	protein autophosphorylation	Metabolism
Glyma18g47840	GO:0006508	proteolysis	Metabolism
Glyma18g49210	GO:0006012	galactose metabolic process	Metabolism
Glyma18g50710	GO:0046777	protein autophosphorylation	Metabolism
Glyma18g50860	GO:0046777	protein autophosphorylation	Metabolism
Glyma19g03460	GO:0010417	glucuronoxylan biosynthetic process	Metabolism
Glyma19g37770	GO:0006468	protein phosphorylation	Metabolism
Glyma19g39770	GO:0006278	RNA-dependent DNA replication	Metabolism
Glyma19g40290	GO:0006457	protein folding	Metabolism
Glyma19g44360	GO:0044237	cellular metabolic process	Metabolism
Glyma20g02240	GO:0005975	carbohydrate metabolic process	Metabolism
Glyma20g25400	GO:0006468	protein phosphorylation	Metabolism
Glyma20g27790	GO:0006468	protein phosphorylation	Metabolism
Glyma20g28410	GO:0046777	protein autophosphorylation	Metabolism
Glyma20g30450	GO:0006032	chitin catabolic process	Metabolism
Glyma20g31850	GO:0006367	transcription initiation from RNA polymerase II promoter	Metabolism
Glyma20g37180	GO:0046777	protein autophosphorylation	Metabolism
Glyma02g04350	GO:0009987	cellular process	Miscellaneous
Glyma03g31620	GO:0046739	spread of virus in multicellular host	Miscellaneous
Glyma03g39580	GO:0007267	cell-cell signaling	Miscellaneous
Glyma04g41760	GO:0006928	cellular component movement	Miscellaneous
Glyma05g03240	GO:0001539	ciliary or flagellar motility	Miscellaneous
Glyma05g37680	GO:0016043	cellular component organization	Miscellaneous
Glyma06g14660	GO:0009987	cellular process	Miscellaneous
Glyma09g15080	GO:0048544	recognition of pollen	Miscellaneous
Glyma11g15420	GO:0006904	vesicle docking involved in exocytosis	Miscellaneous
Glyma11g25670	GO:0001539	ciliary or flagellar motility	Miscellaneous
Glyma12g33150	GO:0006996	organelle organization	Miscellaneous
Glyma13g04230	GO:0006915	apoptotic process	Miscellaneous
Glyma13g30620	GO:0009987	cellular process	Miscellaneous
Glyma16g01640	GO:0042545	cell wall modification	Miscellaneous
Glyma17g13820	GO:0001539	ciliary or flagellar motility	Miscellaneous
Glyma18g09630	GO:0006915	apoptotic process	Miscellaneous
Rps3-a Down regulated
Glyma0022s00480	GO:0006284	base-excision repair	Response to biotic or abiotic stress
Glyma0041s00350	GO:0009734	auxin mediated signaling pathway	Response to biotic or abiotic stress
Glyma01g00820	GO:0006950	response to stress	Response to biotic or abiotic stress
Glyma01g02390	GO:0009409	response to cold	Response to biotic or abiotic stress
Glyma01g04530	GO:0009737	response to abscisic acid stimulus	Response to biotic or abiotic stress
Glyma01g05410	GO:0009737	response to abscisic acid stimulus	Response to biotic or abiotic stress
Glyma01g06030	GO:0009739	response to gibberellin stimulus	Response to biotic or abiotic stress
Glyma01g20740	GO:0006284	base-excision repair	Response to biotic or abiotic stress
Glyma01g25710	GO:0009610	response to symbiotic fungus	Response to biotic or abiotic stress
Glyma01g32890	GO:0010017	red or far-red light signaling pathway	Response to biotic or abiotic stress
Glyma01g36620	GO:0009753	response to jasmonic acid stimulus	Response to biotic or abiotic stress
Glyma01g37330	GO:0042742	defense response to bacterium	Response to biotic or abiotic stress
Glyma01g40260	GO:0009725	response to hormone stimulus	Response to biotic or abiotic stress
Glyma01g42220	GO:0009624	response to nematode	Response to biotic or abiotic stress
Glyma01g42800	GO:0009873	ethylene mediated signaling pathway	Response to biotic or abiotic stress
Glyma02g00790	GO:0006952	defense response	Response to biotic or abiotic stress
Glyma02g00960	GO:0009733	response to auxin stimulus	Response to biotic or abiotic stress
Glyma02g02290	GO:0009738	abscisic acid mediated signaling pathway	Response to biotic or abiotic stress
Glyma02g02650	GO:0010224	response to UV-B	Response to biotic or abiotic stress
Glyma02g05130	GO:0007638	mechanosensory behavior	Response to biotic or abiotic stress
Glyma02g11710	GO:0051707	response to other organism	Response to biotic or abiotic stress
Glyma02g11780	GO:0009737	response to abscisic acid stimulus	Response to biotic or abiotic stress
Glyma02g12020	GO:0009867	jasmonic acid mediated signaling pathway	Response to biotic or abiotic stress
Glyma02g12140	GO:0009739	response to gibberellin stimulus	Response to biotic or abiotic stress
Glyma02g12430	GO:0009733	response to auxin stimulus	Response to biotic or abiotic stress
Glyma02g13540	GO:0009737	response to abscisic acid stimulus	Response to biotic or abiotic stress
Glyma02g14880	GO:0009738	abscisic acid mediated signaling pathway	Response to biotic or abiotic stress
Glyma02g16490	GO:0009737	response to abscisic acid stimulus	Response to biotic or abiotic stress
Glyma02g19380	GO:0000302	response to reactive oxygen species	Response to biotic or abiotic stress
Glyma02g21820	GO:0009736	cytokinin mediated signaling pathway	Response to biotic or abiotic stress
Glyma02g25950	GO:0006952	defense response	Response to biotic or abiotic stress
Glyma02g34140	GO:0009816	defense response to bacterium, incompatible interaction	Response to biotic or abiotic stress
Glyma02g37470	GO:0009733	response to auxin stimulus	Response to biotic or abiotic stress
Glyma02g38860	GO:0009737	response to abscisic acid stimulus	Response to biotic or abiotic stress
Glyma02g39320	GO:0043617	cellular response to sucrose starvation	Response to biotic or abiotic stress
Glyma02g40790	GO:0009739	response to gibberellin stimulus	Response to biotic or abiotic stress
Glyma02g42770	GO:0001666	response to hypoxia	Response to biotic or abiotic stress
Glyma02g42960	GO:0010286	heat acclimation	Response to biotic or abiotic stress
Glyma02g43280	GO:0009737	response to abscisic acid stimulus	Response to biotic or abiotic stress
Glyma03g01860	GO:0043481	anthocyanin accumulation in tissues in response to UV light	Response to biotic or abiotic stress
Glyma03g03640	GO:0010286	heat acclimation	Response to biotic or abiotic stress
Glyma03g03670	GO:0010114	response to red light	Response to biotic or abiotic stress
Glyma03g04000	GO:0010017	red or far-red light signaling pathway	Response to biotic or abiotic stress
Glyma03g05350	GO:0006952	defense response	Response to biotic or abiotic stress
Glyma03g05890	GO:0045087	innate immune response	Response to biotic or abiotic stress
Glyma03g06660	GO:0009409	response to cold	Response to biotic or abiotic stress
Glyma03g07520	GO:0050826	response to freezing	Response to biotic or abiotic stress
Glyma03g09140	GO:0009734	auxin mediated signaling pathway	Response to biotic or abiotic stress
Glyma03g31210	GO:0009737	response to abscisic acid stimulus	Response to biotic or abiotic stress
Glyma03g32740	GO:0010017	red or far-red light signaling pathway	Response to biotic or abiotic stress
Glyma03g33440	GO:0009737	response to abscisic acid stimulus	Response to biotic or abiotic stress
Glyma03g34080	GO:0043481	anthocyanin accumulation in tissues in response to UV light	Response to biotic or abiotic stress
Glyma03g34260	GO:0009814	defense response, incompatible interaction	Response to biotic or abiotic stress
Glyma03g34410	GO:0051707	response to other organism	Response to biotic or abiotic stress
Glyma03g35250	GO:0009744	response to sucrose stimulus	Response to biotic or abiotic stress
Glyma03g36770	GO:0009867	jasmonic acid mediated signaling pathway	Response to biotic or abiotic stress
Glyma03g38410	GO:0009733	response to auxin stimulus	Response to biotic or abiotic stress
Glyma03g38660	GO:0009733	response to auxin stimulus	Response to biotic or abiotic stress
Glyma04g04200	GO:0009408	response to heat	Response to biotic or abiotic stress
Glyma04g05490	GO:0009867	jasmonic acid mediated signaling pathway	Response to biotic or abiotic stress
Glyma04g05500	GO:0009408	response to heat	Response to biotic or abiotic stress
Glyma04g05660	GO:0009409	response to cold	Response to biotic or abiotic stress
Glyma04g07720	GO:0009737	response to abscisic acid stimulus	Response to biotic or abiotic stress
Glyma04g08290	GO:0009626	plant-type hypersensitive response	Response to biotic or abiotic stress
Glyma04g08830	GO:0009740	gibberellic acid mediated signaling pathway	Response to biotic or abiotic stress
Glyma04g12290	GO:0009624	response to nematode	Response to biotic or abiotic stress
Glyma04g28560	GO:0009617	response to bacterium	Response to biotic or abiotic stress
Glyma04g33770	GO:0009725	response to hormone stimulus	Response to biotic or abiotic stress
Glyma04g33880	GO:0042538	hyperosmotic salinity response	Response to biotic or abiotic stress
Glyma04g38700	GO:0009816	defense response to bacterium, incompatible interaction	Response to biotic or abiotic stress
Glyma04g40630	GO:0051607	defense response to virus	Response to biotic or abiotic stress
Glyma04g40960	GO:0009651	response to salt stress	Response to biotic or abiotic stress
Glyma04g42160	GO:0010286	heat acclimation	Response to biotic or abiotic stress
Glyma04g42390	GO:0006950	response to stress	Response to biotic or abiotic stress
Glyma04g43150	GO:0009734	auxin mediated signaling pathway	Response to biotic or abiotic stress
Glyma04g43400	GO:0006950	response to stress	Response to biotic or abiotic stress
Glyma05g01640	GO:0009737	response to abscisic acid stimulus	Response to biotic or abiotic stress
Glyma05g03490	GO:0042538	hyperosmotic salinity response	Response to biotic or abiotic stress
Glyma05g04990	GO:0009734	auxin mediated signaling pathway	Response to biotic or abiotic stress
Glyma05g05130	GO:0009873	ethylene mediated signaling pathway	Response to biotic or abiotic stress
Glyma05g05510	GO:0009624	response to nematode	Response to biotic or abiotic stress
Glyma05g08590	GO:0009409	response to cold	Response to biotic or abiotic stress
Glyma05g11670	GO:0006952	defense response	Response to biotic or abiotic stress
Glyma05g21620	GO:0050896	response to stimulus	Response to biotic or abiotic stress
Glyma05g22380	GO:0009416	response to light stimulus	Response to biotic or abiotic stress
Glyma05g23150	GO:0009734	auxin mediated signaling pathway	Response to biotic or abiotic stress
Glyma05g27670	GO:0009736	cytokinin mediated signaling pathway	Response to biotic or abiotic stress
Glyma05g32500	GO:0009863	salicylic acid mediated signaling pathway	Response to biotic or abiotic stress
Glyma05g34850	GO:0009624	response to nematode	Response to biotic or abiotic stress
Glyma05g37550	GO:0009610	response to symbiotic fungus	Response to biotic or abiotic stress
Glyma05g37730	GO:0009651	response to salt stress	Response to biotic or abiotic stress
Glyma06g01430	GO:0009735	response to cytokinin stimulus	Response to biotic or abiotic stress
Glyma06g04390	GO:0009408	response to heat	Response to biotic or abiotic stress
Glyma06g05510	GO:0009867	jasmonic acid mediated signaling pathway	Response to biotic or abiotic stress
Glyma06g05670	GO:0009409	response to cold	Response to biotic or abiotic stress
Glyma06g06550	GO:0009737	response to abscisic acid stimulus	Response to biotic or abiotic stress
Glyma06g08540	GO:0009737	response to abscisic acid stimulus	Response to biotic or abiotic stress
Glyma06g09990	GO:0009733	response to auxin stimulus	Response to biotic or abiotic stress
Glyma06g11000	GO:0009863	salicylic acid mediated signaling pathway	Response to biotic or abiotic stress
Glyma06g12640	GO:0010286	heat acclimation	Response to biotic or abiotic stress
Glyma06g13890	GO:0009651	response to salt stress	Response to biotic or abiotic stress
Glyma06g17330	GO:0050826	response to freezing	Response to biotic or abiotic stress
Glyma06g18560	GO:0010286	heat acclimation	Response to biotic or abiotic stress
Glyma06g19000	GO:0030968	endoplasmic reticulum unfolded protein response	Response to biotic or abiotic stress
Glyma06g19560	GO:0035094	response to nicotine	Response to biotic or abiotic stress
Glyma06g20800	GO:0009626	plant-type hypersensitive response	Response to biotic or abiotic stress
Glyma06g42080	GO:0009409	response to cold	Response to biotic or abiotic stress
Glyma06g42340	GO:0009651	response to salt stress	Response to biotic or abiotic stress
Glyma06g48140	GO:0009624	response to nematode	Response to biotic or abiotic stress
Glyma07g03840	GO:0009734	auxin mediated signaling pathway	Response to biotic or abiotic stress
Glyma07g05800	GO:0009651	response to salt stress	Response to biotic or abiotic stress
Glyma07g05950	GO:0009409	response to cold	Response to biotic or abiotic stress
Glyma07g06270	GO:0006952	defense response	Response to biotic or abiotic stress
Glyma07g07790	GO:0009409	response to cold	Response to biotic or abiotic stress
Glyma07g11580	GO:0006950	response to stress	Response to biotic or abiotic stress
Glyma07g11680	GO:0009610	response to symbiotic fungus	Response to biotic or abiotic stress
Glyma07g15240	GO:0050832	defense response to fungus	Response to biotic or abiotic stress
Glyma07g15850	GO:0009733	response to auxin stimulus	Response to biotic or abiotic stress
Glyma07g19360	GO:0006952	defense response	Response to biotic or abiotic stress
Glyma07g22340	GO:0009733	response to auxin stimulus	Response to biotic or abiotic stress
Glyma07g29960	GO:0009785	blue light signaling pathway	Response to biotic or abiotic stress
Glyma07g32090	GO:0010286	heat acclimation	Response to biotic or abiotic stress
Glyma07g32300	GO:0009733	response to auxin stimulus	Response to biotic or abiotic stress
Glyma07g33360	GO:0009737	response to abscisic acid stimulus	Response to biotic or abiotic stress
Glyma07g34190	GO:0009733	response to auxin stimulus	Response to biotic or abiotic stress
Glyma07g39440	GO:0006950	response to stress	Response to biotic or abiotic stress
Glyma08g01170	GO:0009742	brassinosteroid mediated signaling pathway	Response to biotic or abiotic stress
Glyma08g01710	GO:0006979	response to oxidative stress	Response to biotic or abiotic stress
Glyma08g03540	GO:0050832	defense response to fungus	Response to biotic or abiotic stress
Glyma08g04840	GO:0009624	response to nematode	Response to biotic or abiotic stress
Glyma08g05240	GO:0009725	response to hormone stimulus	Response to biotic or abiotic stress
Glyma08g07350	GO:0009408	response to heat	Response to biotic or abiotic stress
Glyma08g07970	GO:0006952	defense response	Response to biotic or abiotic stress
Glyma08g09750	GO:0009742	brassinosteroid mediated signaling pathway	Response to biotic or abiotic stress
Glyma08g13700	GO:0009734	auxin mediated signaling pathway	Response to biotic or abiotic stress
Glyma08g17470	GO:0009740	gibberellic acid mediated signaling pathway	Response to biotic or abiotic stress
Glyma08g17670	GO:0042742	defense response to bacterium	Response to biotic or abiotic stress
Glyma08g18470	GO:0009734	auxin mediated signaling pathway	Response to biotic or abiotic stress
Glyma08g20650	GO:0006979	response to oxidative stress	Response to biotic or abiotic stress
Glyma08g21510	GO:0009736	cytokinin mediated signaling pathway	Response to biotic or abiotic stress
Glyma08g24760	GO:0006952	defense response	Response to biotic or abiotic stress
Glyma08g24780	GO:0009737	response to abscisic acid stimulus	Response to biotic or abiotic stress
Glyma08g25570	GO:0009409	response to cold	Response to biotic or abiotic stress
Glyma08g40560	GO:0042742	defense response to bacterium	Response to biotic or abiotic stress
Glyma08g41070	GO:0009737	response to abscisic acid stimulus	Response to biotic or abiotic stress
Glyma08g44740	GO:0009636	response to toxin	Response to biotic or abiotic stress
Glyma09g01650	GO:0009414	response to water deprivation	Response to biotic or abiotic stress
Glyma09g04920	GO:0050896	response to stimulus	Response to biotic or abiotic stress
Glyma09g05640	GO:0009628	response to abiotic stimulus	Response to biotic or abiotic stress
Glyma09g05830	GO:0009605	response to external stimulus	Response to biotic or abiotic stress
Glyma09g15600	GO:0050832	defense response to fungus	Response to biotic or abiotic stress
Glyma09g16790	GO:0009734	auxin mediated signaling pathway	Response to biotic or abiotic stress
Glyma09g32300	GO:0009408	response to heat	Response to biotic or abiotic stress
Glyma09g32760	GO:0009733	response to auxin stimulus	Response to biotic or abiotic stress
Glyma09g33250	GO:0009814	defense response, incompatible interaction	Response to biotic or abiotic stress
Glyma09g33880	GO:0043481	anthocyanin accumulation in tissues in response to UV light	Response to biotic or abiotic stress
Glyma09g37290	GO:0009740	gibberellic acid mediated signaling pathway	Response to biotic or abiotic stress
Glyma09g39990	GO:0009628	response to abiotic stimulus	Response to biotic or abiotic stress
Glyma09g40020	GO:0006952	defense response	Response to biotic or abiotic stress
Glyma09g41300	GO:0009268	response to pH	Response to biotic or abiotic stress
Glyma10g02130	GO:0009624	response to nematode	Response to biotic or abiotic stress
Glyma10g03340	GO:0009737	response to abscisic acid stimulus	Response to biotic or abiotic stress
Glyma10g10040	GO:0009610	response to symbiotic fungus	Response to biotic or abiotic stress
Glyma10g14110	GO:0000302	response to reactive oxygen species	Response to biotic or abiotic stress
Glyma10g23440	GO:0006950	response to stress	Response to biotic or abiotic stress
Glyma10g27940	GO:0009733	response to auxin stimulus	Response to biotic or abiotic stress
Glyma10g28250	GO:0009733	response to auxin stimulus	Response to biotic or abiotic stress
Glyma10g29890	GO:0009736	cytokinin mediated signaling pathway	Response to biotic or abiotic stress
Glyma10g31610	GO:0010039	response to iron ion	Response to biotic or abiotic stress
Glyma10g32800	GO:0045087	innate immune response	Response to biotic or abiotic stress
Glyma10g33710	GO:0046688	response to copper ion	Response to biotic or abiotic stress
Glyma10g38590	GO:0009409	response to cold	Response to biotic or abiotic stress
Glyma10g38930	GO:0009408	response to heat	Response to biotic or abiotic stress
Glyma10g39210	GO:0009737	response to abscisic acid stimulus	Response to biotic or abiotic stress
Glyma10g40230	GO:0009744	response to sucrose stimulus	Response to biotic or abiotic stress
Glyma10g40950	GO:0042493	response to drug	Response to biotic or abiotic stress
Glyma10g41590	GO:0009738	abscisic acid mediated signaling pathway	Response to biotic or abiotic stress
Glyma11g02470	GO:0009737	response to abscisic acid stimulus	Response to biotic or abiotic stress
Glyma11g02490	GO:0010182	sugar mediated signaling pathway	Response to biotic or abiotic stress
Glyma11g03300	GO:0009737	response to abscisic acid stimulus	Response to biotic or abiotic stress
Glyma11g03850	GO:0009734	auxin mediated signaling pathway	Response to biotic or abiotic stress
Glyma11g04840	GO:0009734	auxin mediated signaling pathway	Response to biotic or abiotic stress
Glyma11g07730	GO:0009734	auxin mediated signaling pathway	Response to biotic or abiotic stress
Glyma11g08520	GO:0042538	hyperosmotic salinity response	Response to biotic or abiotic stress
Glyma11g10260	GO:0009733	response to auxin stimulus	Response to biotic or abiotic stress
Glyma11g11450	GO:0009737	response to abscisic acid stimulus	Response to biotic or abiotic stress
Glyma11g12240	GO:0009744	response to sucrose stimulus	Response to biotic or abiotic stress
Glyma11g13060	GO:0042631	cellular response to water deprivation	Response to biotic or abiotic stress
Glyma11g14820	GO:0050832	defense response to fungus	Response to biotic or abiotic stress
Glyma11g14920	GO:0009625	response to insect	Response to biotic or abiotic stress
Glyma11g15200	GO:0009740	gibberellic acid mediated signaling pathway	Response to biotic or abiotic stress
Glyma11g15910	GO:0009733	response to auxin stimulus	Response to biotic or abiotic stress
Glyma11g20600	GO:0009414	response to water deprivation	Response to biotic or abiotic stress
Glyma11g25960	GO:0006952	defense response	Response to biotic or abiotic stress
Glyma11g27900	GO:0009624	response to nematode	Response to biotic or abiotic stress
Glyma11g29000	GO:0010182	sugar mediated signaling pathway	Response to biotic or abiotic stress
Glyma11g34410	GO:0009409	response to cold	Response to biotic or abiotic stress
Glyma11g37480	GO:0009736	cytokinin mediated signaling pathway	Response to biotic or abiotic stress
Glyma12g01160	GO:0006972	hyperosmotic response	Response to biotic or abiotic stress
Glyma12g03990	GO:0009733	response to auxin stimulus	Response to biotic or abiotic stress
Glyma12g08110	GO:0009734	auxin mediated signaling pathway	Response to biotic or abiotic stress
Glyma12g10670	GO:0031028	septation initiation signaling cascade	Response to biotic or abiotic stress
Glyma12g16380	GO:0009409	response to cold	Response to biotic or abiotic stress
Glyma12g23920	GO:0009624	response to nematode	Response to biotic or abiotic stress
Glyma12g28790	GO:0006952	defense response	Response to biotic or abiotic stress
Glyma12g32680	GO:0010182	sugar mediated signaling pathway	Response to biotic or abiotic stress
Glyma12g33560	GO:0009734	auxin mediated signaling pathway	Response to biotic or abiotic stress
Glyma12g35020	GO:0009416	response to light stimulus	Response to biotic or abiotic stress
Glyma12g35820	GO:0009742	brassinosteroid mediated signaling pathway	Response to biotic or abiotic stress
Glyma13g00890	GO:0009814	defense response, incompatible interaction	Response to biotic or abiotic stress
Glyma13g05420	GO:0009414	response to water deprivation	Response to biotic or abiotic stress
Glyma13g09620	GO:0006950	response to stress	Response to biotic or abiotic stress
Glyma13g16850	GO:0010017	red or far-red light signaling pathway	Response to biotic or abiotic stress
Glyma13g17750	GO:0009733	response to auxin stimulus	Response to biotic or abiotic stress
Glyma13g23960	GO:0009605	response to external stimulus	Response to biotic or abiotic stress
Glyma13g24140	GO:0009734	auxin mediated signaling pathway	Response to biotic or abiotic stress
Glyma13g25630	GO:0046677	response to antibiotic	Response to biotic or abiotic stress
Glyma13g26040	GO:0009651	response to salt stress	Response to biotic or abiotic stress
Glyma13g27420	GO:0006974	response to DNA damage stimulus	Response to biotic or abiotic stress
Glyma13g27440	GO:0006952	defense response	Response to biotic or abiotic stress
Glyma13g29470	GO:0009733	response to auxin stimulus	Response to biotic or abiotic stress
Glyma13g31560	GO:0009733	response to auxin stimulus	Response to biotic or abiotic stress
Glyma13g31750	GO:0006952	defense response	Response to biotic or abiotic stress
Glyma13g34580	GO:0009742	brassinosteroid mediated signaling pathway	Response to biotic or abiotic stress
Glyma13g35970	GO:0009737	response to abscisic acid stimulus	Response to biotic or abiotic stress
Glyma13g39330	GO:0009862	systemic acquired resistance, salicylic acid mediated signaling pathway	Response to biotic or abiotic stress
Glyma13g40310	GO:0009734	auxin mediated signaling pathway	Response to biotic or abiotic stress
Glyma13g41160	GO:0009739	response to gibberellin stimulus	Response to biotic or abiotic stress
Glyma13g41730	GO:0009628	response to abiotic stimulus	Response to biotic or abiotic stress
Glyma13g42100	GO:0006952	defense response	Response to biotic or abiotic stress
Glyma13g44990	GO:0009624	response to nematode	Response to biotic or abiotic stress
Glyma14g03600	GO:0010017	red or far-red light signaling pathway	Response to biotic or abiotic stress
Glyma14g06750	GO:0009733	response to auxin stimulus	Response to biotic or abiotic stress
Glyma14g09310	GO:0009733	response to auxin stimulus	Response to biotic or abiotic stress
Glyma14g11220	GO:0050832	defense response to fungus	Response to biotic or abiotic stress
Glyma14g25430	GO:0009751	response to salicylic acid stimulus	Response to biotic or abiotic stress
Glyma14g32430	GO:0009409	response to cold	Response to biotic or abiotic stress
Glyma14g33730	GO:0009734	auxin mediated signaling pathway	Response to biotic or abiotic stress
Glyma14g35750	GO:0009733	response to auxin stimulus	Response to biotic or abiotic stress
Glyma14g36390	GO:0009734	auxin mediated signaling pathway	Response to biotic or abiotic stress
Glyma14g36920	GO:0009737	response to abscisic acid stimulus	Response to biotic or abiotic stress
Glyma14g37440	GO:0043617	cellular response to sucrose starvation	Response to biotic or abiotic stress
Glyma14g37560	GO:0009624	response to nematode	Response to biotic or abiotic stress
Glyma14g40280	GO:0043481	anthocyanin accumulation in tissues in response to UV light	Response to biotic or abiotic stress
Glyma14g40400	GO:0009737	response to abscisic acid stimulus	Response to biotic or abiotic stress
Glyma15g01890	GO:0002376	immune system process	Response to biotic or abiotic stress
Glyma15g03290	GO:0006952	defense response	Response to biotic or abiotic stress
Glyma15g04240	GO:0009739	response to gibberellin stimulus	Response to biotic or abiotic stress
Glyma15g08530	GO:0009817	defense response to fungus, incompatible interaction	Response to biotic or abiotic stress
Glyma15g12490	GO:0006950	response to stress	Response to biotic or abiotic stress
Glyma15g26590	GO:0009409	response to cold	Response to biotic or abiotic stress
Glyma15g36060	GO:0006952	defense response	Response to biotic or abiotic stress
Glyma15g37600	GO:0009740	gibberellic acid mediated signaling pathway	Response to biotic or abiotic stress
Glyma15g40510	GO:0009734	auxin mediated signaling pathway	Response to biotic or abiotic stress
Glyma15g41030	GO:0010182	sugar mediated signaling pathway	Response to biotic or abiotic stress
Glyma15g41620	GO:0010043	response to zinc ion	Response to biotic or abiotic stress
Glyma16g00980	GO:0009409	response to cold	Response to biotic or abiotic stress
Glyma16g02050	GO:0010017	red or far-red light signaling pathway	Response to biotic or abiotic stress
Glyma16g02200	GO:0009737	response to abscisic acid stimulus	Response to biotic or abiotic stress
Glyma16g02650	GO:0009733	response to auxin stimulus	Response to biotic or abiotic stress
Glyma16g02910	GO:0006952	defense response	Response to biotic or abiotic stress
Glyma16g05830	GO:0009737	response to abscisic acid stimulus	Response to biotic or abiotic stress
Glyma16g09050	GO:0009733	response to auxin stimulus	Response to biotic or abiotic stress
Glyma16g21470	GO:0009416	response to light stimulus	Response to biotic or abiotic stress
Glyma16g23240	GO:0007638	mechanosensory behavior	Response to biotic or abiotic stress
Glyma16g23610	GO:0009753	response to jasmonic acid stimulus	Response to biotic or abiotic stress
Glyma16g32300	GO:0009624	response to nematode	Response to biotic or abiotic stress
Glyma17g03410	GO:0009735	response to cytokinin stimulus	Response to biotic or abiotic stress
Glyma17g06940	GO:0009266	response to temperature stimulus	Response to biotic or abiotic stress
Glyma17g08270	GO:0009737	response to abscisic acid stimulus	Response to biotic or abiotic stress
Glyma17g10250	GO:0009737	response to abscisic acid stimulus	Response to biotic or abiotic stress
Glyma17g10760	GO:0009737	response to abscisic acid stimulus	Response to biotic or abiotic stress
Glyma17g11720	GO:0016036	cellular response to phosphate starvation	Response to biotic or abiotic stress
Glyma17g13010	GO:0009733	response to auxin stimulus	Response to biotic or abiotic stress
Glyma17g13960	GO:0009959	negative gravitropism	Response to biotic or abiotic stress
Glyma17g14830	GO:0009753	response to jasmonic acid stimulus	Response to biotic or abiotic stress
Glyma17g15380	GO:0009734	auxin mediated signaling pathway	Response to biotic or abiotic stress
Glyma17g15460	GO:0009409	response to cold	Response to biotic or abiotic stress
Glyma17g16930	GO:0009734	auxin mediated signaling pathway	Response to biotic or abiotic stress
Glyma17g20200	GO:0009737	response to abscisic acid stimulus	Response to biotic or abiotic stress
Glyma17g21540	GO:0009625	response to insect	Response to biotic or abiotic stress
Glyma17g37160	GO:0009611	response to wounding	Response to biotic or abiotic stress
Glyma17g37180	GO:0009744	response to sucrose stimulus	Response to biotic or abiotic stress
Glyma17g37270	GO:0006979	response to oxidative stress	Response to biotic or abiotic stress
Glyma17g37860	GO:0043481	anthocyanin accumulation in tissues in response to UV light	Response to biotic or abiotic stress
Glyma18g02140	GO:0050896	response to stimulus	Response to biotic or abiotic stress
Glyma18g04260	GO:0009739	response to gibberellin stimulus	Response to biotic or abiotic stress
Glyma18g06510	GO:0009409	response to cold	Response to biotic or abiotic stress
Glyma18g06740	GO:0009624	response to nematode	Response to biotic or abiotic stress
Glyma18g07480	GO:0009266	response to temperature stimulus	Response to biotic or abiotic stress
Glyma18g15970	GO:0009738	abscisic acid mediated signaling pathway	Response to biotic or abiotic stress
Glyma18g17330	GO:0010161	red light signaling pathway	Response to biotic or abiotic stress
Glyma18g41280	GO:0009610	response to symbiotic fungus	Response to biotic or abiotic stress
Glyma18g44510	GO:0009268	response to pH	Response to biotic or abiotic stress
Glyma18g48920	GO:0009737	response to abscisic acid stimulus	Response to biotic or abiotic stress
Glyma18g49020	GO:0050832	defense response to fungus	Response to biotic or abiotic stress
Glyma18g49390	GO:0009414	response to water deprivation	Response to biotic or abiotic stress
Glyma18g49400	GO:0009740	gibberellic acid mediated signaling pathway	Response to biotic or abiotic stress
Glyma19g00840	GO:0010286	heat acclimation	Response to biotic or abiotic stress
Glyma19g00940	GO:0050896	response to stimulus	Response to biotic or abiotic stress
Glyma19g01140	GO:0009409	response to cold	Response to biotic or abiotic stress
Glyma19g01390	GO:0035094	response to nicotine	Response to biotic or abiotic stress
Glyma19g01400	GO:0009605	response to external stimulus	Response to biotic or abiotic stress
Glyma19g02190	GO:0009737	response to abscisic acid stimulus	Response to biotic or abiotic stress
Glyma19g02810	GO:0009739	response to gibberellin stimulus	Response to biotic or abiotic stress
Glyma19g02890	GO:0009737	response to abscisic acid stimulus	Response to biotic or abiotic stress
Glyma19g03490	GO:0009266	response to temperature stimulus	Response to biotic or abiotic stress
Glyma19g07600	GO:0009409	response to cold	Response to biotic or abiotic stress
Glyma19g13770	GO:0009737	response to abscisic acid stimulus	Response to biotic or abiotic stress
Glyma19g25680	GO:0010038	response to metal ion	Response to biotic or abiotic stress
Glyma19g29750	GO:0009626	plant-type hypersensitive response	Response to biotic or abiotic stress
Glyma19g33150	GO:0006284	base-excision repair	Response to biotic or abiotic stress
Glyma19g33650	GO:0006979	response to oxidative stress	Response to biotic or abiotic stress
Glyma19g34060	GO:0009737	response to abscisic acid stimulus	Response to biotic or abiotic stress
Glyma19g36100	GO:0042742	defense response to bacterium	Response to biotic or abiotic stress
Glyma19g39660	GO:0042594	response to starvation	Response to biotic or abiotic stress
Glyma19g40980	GO:0010017	red or far-red light signaling pathway	Response to biotic or abiotic stress
Glyma19g41010	GO:0009733	response to auxin stimulus	Response to biotic or abiotic stress
Glyma19g41240	GO:0006979	response to oxidative stress	Response to biotic or abiotic stress
Glyma19g41250	GO:0009733	response to auxin stimulus	Response to biotic or abiotic stress
Glyma20g01690	GO:0006950	response to stress	Response to biotic or abiotic stress
Glyma20g01760	GO:0009733	response to auxin stimulus	Response to biotic or abiotic stress
Glyma20g03310	GO:0009617	response to bacterium	Response to biotic or abiotic stress
Glyma20g16910	GO:0009409	response to cold	Response to biotic or abiotic stress
Glyma20g22230	GO:0009737	response to abscisic acid stimulus	Response to biotic or abiotic stress
Glyma20g22700	GO:0009408	response to heat	Response to biotic or abiotic stress
Glyma20g23360	GO:0006952	defense response	Response to biotic or abiotic stress
Glyma20g25170	GO:0009735	response to cytokinin stimulus	Response to biotic or abiotic stress
Glyma20g28500	GO:0009737	response to abscisic acid stimulus	Response to biotic or abiotic stress
Glyma20g29580	GO:0043481	anthocyanin accumulation in tissues in response to UV light	Response to biotic or abiotic stress
Glyma20g32580	GO:0050896	response to stimulus	Response to biotic or abiotic stress
Glyma20g33880	GO:0046688	response to copper ion	Response to biotic or abiotic stress
Glyma01g05230	GO:0009788	negative regulation of abscisic acid mediated signaling pathway	Biological regulation
Glyma01g10100	GO:0007169	transmembrane receptor protein tyrosine kinase signaling pathway	Biological regulation
Glyma01g40380	GO:0042127	regulation of cell proliferation	Biological regulation
Glyma01g40540	GO:0007165	signal transduction	Biological regulation
Glyma01g42610	GO:0007165	signal transduction	Biological regulation
Glyma02g07650	GO:0009911	positive regulation of flower development	Biological regulation
Glyma02g07850	GO:0006355	regulation of transcription, DNA-dependent	Biological regulation
Glyma02g13650	GO:0040010	positive regulation of growth rate	Biological regulation
Glyma02g16280	GO:0051302	regulation of cell division	Biological regulation
Glyma02g36410	GO:0009788	negative regulation of abscisic acid mediated signaling pathway	Biological regulation
Glyma02g43760	GO:0009934	regulation of meristem structural organization	Biological regulation
Glyma02g47230	GO:0007169	transmembrane receptor protein tyrosine kinase signaling pathway	Biological regulation
Glyma03g29380	GO:0007169	transmembrane receptor protein tyrosine kinase signaling pathway	Biological regulation
Glyma03g29740	GO:0007169	transmembrane receptor protein tyrosine kinase signaling pathway	Biological regulation
Glyma03g32900	GO:0030007	cellular potassium ion homeostasis	Biological regulation
Glyma03g36430	GO:0009910	negative regulation of flower development	Biological regulation
Glyma03g37230	GO:0010099	regulation of photomorphogenesis	Biological regulation
Glyma03g37870	GO:0006355	regulation of transcription, DNA-dependent	Biological regulation
Glyma03g38280	GO:0030007	cellular potassium ion homeostasis	Biological regulation
Glyma03g41220	GO:0010105	negative regulation of ethylene mediated signaling pathway	Biological regulation
Glyma04g03560	GO:0051302	regulation of cell division	Biological regulation
Glyma04g05210	GO:0006355	regulation of transcription, DNA-dependent	Biological regulation
Glyma04g05330	GO:0048024	regulation of mRNA splicing, via spliceosome	Biological regulation
Glyma04g09370	GO:0007169	transmembrane receptor protein tyrosine kinase signaling pathway	Biological regulation
Glyma04g35270	GO:0010119	regulation of stomatal movement	Biological regulation
Glyma05g01390	GO:0006355	regulation of transcription, DNA-dependent	Biological regulation
Glyma05g02150	GO:0010119	regulation of stomatal movement	Biological regulation
Glyma05g02470	GO:0007169	transmembrane receptor protein tyrosine kinase signaling pathway	Biological regulation
Glyma05g24850	GO:0050794	regulation of cellular process	Biological regulation
Glyma05g29140	GO:0007165	signal transduction	Biological regulation
Glyma05g31370	GO:0006355	regulation of transcription, DNA-dependent	Biological regulation
Glyma05g33590	GO:0051302	regulation of cell division	Biological regulation
Glyma05g35210	GO:0045746	negative regulation of Notch signaling pathway	Biological regulation
Glyma06g02380	GO:0007165	signal transduction	Biological regulation
Glyma06g04640	GO:0009939	positive regulation of gibberellic acid mediated signaling pathway	Biological regulation
Glyma06g08170	GO:0006874	cellular calcium ion homeostasis	Biological regulation
Glyma06g08990	GO:0006355	regulation of transcription, DNA-dependent	Biological regulation
Glyma06g09120	GO:0010075	regulation of meristem growth	Biological regulation
Glyma06g13660	GO:0007165	signal transduction	Biological regulation
Glyma06g15640	GO:0007165	signal transduction	Biological regulation
Glyma06g19440	GO:0010119	regulation of stomatal movement	Biological regulation
Glyma06g20210	GO:0007169	transmembrane receptor protein tyrosine kinase signaling pathway	Biological regulation
Glyma06g36190	GO:0050794	regulation of cellular process	Biological regulation
Glyma06g44520	GO:0007165	signal transduction	Biological regulation
Glyma07g02320	GO:0009909	regulation of flower development	Biological regulation
Glyma07g09060	GO:0007169	transmembrane receptor protein tyrosine kinase signaling pathway	Biological regulation
Glyma07g09250	GO:0007264	small GTPase mediated signal transduction	Biological regulation
Glyma07g32230	GO:0007169	transmembrane receptor protein tyrosine kinase signaling pathway	Biological regulation
Glyma07g32720	GO:0045010	actin nucleation	Biological regulation
Glyma08g01410	GO:0046916	cellular transition metal ion homeostasis	Biological regulation
Glyma08g05920	GO:0000723	telomere maintenance	Biological regulation
Glyma08g06130	GO:0051302	regulation of cell division	Biological regulation
Glyma08g10730	GO:0031323	regulation of cellular metabolic process	Biological regulation
Glyma08g21650	GO:0006355	regulation of transcription, DNA-dependent	Biological regulation
Glyma08g40950	GO:0006355	regulation of transcription, DNA-dependent	Biological regulation
Glyma08g42440	GO:0010252	auxin homeostasis	Biological regulation
Glyma08g42490	GO:0010252	auxin homeostasis	Biological regulation
Glyma09g29930	GO:0009788	negative regulation of abscisic acid mediated signaling pathway	Biological regulation
Glyma09g30030	GO:0051302	regulation of cell division	Biological regulation
Glyma09g37930	GO:0006355	regulation of transcription, DNA-dependent	Biological regulation
Glyma09g38160	GO:0045010	actin nucleation	Biological regulation
Glyma09g41240	GO:0010119	regulation of stomatal movement	Biological regulation
Glyma10g01140	GO:0009938	negative regulation of gibberellic acid mediated signaling pathway	Biological regulation
Glyma10g05880	GO:0051302	regulation of cell division	Biological regulation
Glyma10g38580	GO:0006355	regulation of transcription, DNA-dependent	Biological regulation
Glyma10g42660	GO:0051302	regulation of cell division	Biological regulation
Glyma11g04920	GO:0006355	regulation of transcription, DNA-dependent	Biological regulation
Glyma11g08750	GO:0007265	Ras protein signal transduction	Biological regulation
Glyma11g37920	GO:0009788	negative regulation of abscisic acid mediated signaling pathway	Biological regulation
Glyma12g00470	GO:0010075	regulation of meristem growth	Biological regulation
Glyma12g04390	GO:0010075	regulation of meristem growth	Biological regulation
Glyma12g09560	GO:0007165	signal transduction	Biological regulation
Glyma12g13230	GO:0007165	signal transduction	Biological regulation
Glyma12g34310	GO:0045454	cell redox homeostasis	Biological regulation
Glyma13g08810	GO:0007169	transmembrane receptor protein tyrosine kinase signaling pathway	Biological regulation
Glyma13g20230	GO:0051302	regulation of cell division	Biological regulation
Glyma13g20970	GO:0007264	small GTPase mediated signal transduction	Biological regulation
Glyma13g21380	GO:0007169	transmembrane receptor protein tyrosine kinase signaling pathway	Biological regulation
Glyma13g23890	GO:0006355	regulation of transcription, DNA-dependent	Biological regulation
Glyma13g30830	GO:0007169	transmembrane receptor protein tyrosine kinase signaling pathway	Biological regulation
Glyma13g38240	GO:0009909	regulation of flower development	Biological regulation
Glyma13g42550	GO:0051302	regulation of cell division	Biological regulation
Glyma13g44830	GO:0010252	auxin homeostasis	Biological regulation
Glyma14g01520	GO:0007169	transmembrane receptor protein tyrosine kinase signaling pathway	Biological regulation
Glyma14g03240	GO:0009938	negative regulation of gibberellic acid mediated signaling pathway	Biological regulation
Glyma14g10940	GO:0051302	regulation of cell division	Biological regulation
Glyma14g24480	GO:0051726	regulation of cell cycle	Biological regulation
Glyma14g29360	GO:0007169	transmembrane receptor protein tyrosine kinase signaling pathway	Biological regulation
Glyma14g37620	GO:0045454	cell redox homeostasis	Biological regulation
Glyma14g40030	GO:0045910	negative regulation of DNA recombination	Biological regulation
Glyma15g06660	GO:0043067	regulation of programmed cell death	Biological regulation
Glyma15g10550	GO:0051090	regulation of sequence-specific DNA binding transcription factor activity	Biological regulation
Glyma15g19910	GO:0006355	regulation of transcription, DNA-dependent	Biological regulation
Glyma15g26330	GO:0010075	regulation of meristem growth	Biological regulation
Glyma16g03050	GO:0045010	actin nucleation	Biological regulation
Glyma16g05150	GO:0007169	transmembrane receptor protein tyrosine kinase signaling pathway	Biological regulation
Glyma16g09060	GO:0051726	regulation of cell cycle	Biological regulation
Glyma16g18090	GO:0007169	transmembrane receptor protein tyrosine kinase signaling pathway	Biological regulation
Glyma16g26650	GO:0010252	auxin homeostasis	Biological regulation
Glyma16g26790	GO:0040010	positive regulation of growth rate	Biological regulation
Glyma16g28240	GO:0046621	negative regulation of organ growth	Biological regulation
Glyma16g33010	GO:0007169	transmembrane receptor protein tyrosine kinase signaling pathway	Biological regulation
Glyma17g09460	GO:0048522	positive regulation of cellular process	Biological regulation
Glyma17g10920	GO:0048510	regulation of timing of transition from vegetative to reproductive phase	Biological regulation
Glyma17g15310	GO:0006355	regulation of transcription, DNA-dependent	Biological regulation
Glyma17g16360	GO:0006355	regulation of transcription, DNA-dependent	Biological regulation
Glyma17g16780	GO:0010075	regulation of meristem growth	Biological regulation
Glyma17g25630	GO:0009911	positive regulation of flower development	Biological regulation
Glyma17g29640	GO:0051726	regulation of cell cycle	Biological regulation
Glyma18g01310	GO:0031323	regulation of cellular metabolic process	Biological regulation
Glyma18g01830	GO:0009788	negative regulation of abscisic acid mediated signaling pathway	Biological regulation
Glyma18g02680	GO:0007169	transmembrane receptor protein tyrosine kinase signaling pathway	Biological regulation
Glyma18g12280	GO:0010252	auxin homeostasis	Biological regulation
Glyma18g14680	GO:0010075	regulation of meristem growth	Biological regulation
Glyma18g16150	GO:0007169	transmembrane receptor protein tyrosine kinase signaling pathway	Biological regulation
Glyma18g51990	GO:0050850	positive regulation of calcium-mediated signaling	Biological regulation
Glyma19g02850	GO:0051782	negative regulation of cell division	Biological regulation
Glyma19g37430	GO:0007169	transmembrane receptor protein tyrosine kinase signaling pathway	Biological regulation
Glyma19g38800	GO:0006355	regulation of transcription, DNA-dependent	Biological regulation
Glyma19g39080	GO:0009910	negative regulation of flower development	Biological regulation
Glyma19g42520	GO:0051782	negative regulation of cell division	Biological regulation
Glyma20g00720	GO:0033234	negative regulation of protein sumoylation	Biological regulation
Glyma20g07050	GO:0048579	negative regulation of long-day photoperiodism, flowering	Biological regulation
Glyma20g30650	GO:0046621	negative regulation of organ growth	Biological regulation
Glyma20g32640	GO:0007165	signal transduction	Biological regulation
Glyma20g33680	GO:0045454	cell redox homeostasis	Biological regulation
Glyma20g34090	GO:0045736	negative regulation of cyclin-dependent protein kinase activity	Biological regulation
Glyma20g35820	GO:0006355	regulation of transcription, DNA-dependent	Biological regulation
Glyma01g05770	GO:0048655	tapetal layer morphogenesis	Growth and Development
Glyma01g07020	GO:0048364	root development	Growth and Development
Glyma01g07770	GO:0009793	embryo development ending in seed dormancy	Growth and Development
Glyma01g37340	GO:0010245	radial microtubular system formation	Growth and Development
Glyma01g38520	GO:0048366	leaf development	Growth and Development
Glyma02g37510	GO:0009826	unidimensional cell growth	Growth and Development
Glyma02g40440	GO:0042692	muscle cell differentiation	Growth and Development
Glyma02g40960	GO:0009640	photomorphogenesis	Growth and Development
Glyma02g46920	GO:0009553	embryo sac development	Growth and Development
Glyma03g26150	GO:0009901	anther dehiscence	Growth and Development
Glyma03g31270	GO:0009932	cell tip growth	Growth and Development
Glyma04g01010	GO:0010245	radial microtubular system formation	Growth and Development
Glyma04g32880	GO:0048731	system development	Growth and Development
Glyma04g40000	GO:0009831	plant-type cell wall modification involved in multidimensional cell growth	Growth and Development
Glyma04g42120	GO:0048653	anther development	Growth and Development
Glyma05g05050	GO:0009640	photomorphogenesis	Growth and Development
Glyma05g26990	GO:0009640	photomorphogenesis	Growth and Development
Glyma05g32590	GO:0007275	multicellular organismal development	Growth and Development
Glyma06g01040	GO:0010245	radial microtubular system formation	Growth and Development
Glyma06g14850	GO:0009831	plant-type cell wall modification involved in multidimensional cell growth	Growth and Development
Glyma06g38440	GO:0010150	leaf senescence	Growth and Development
Glyma06g44930	GO:0009831	plant-type cell wall modification involved in multidimensional cell growth	Growth and Development
Glyma07g10270	GO:0009793	embryo development ending in seed dormancy	Growth and Development
Glyma07g27820	GO:0009640	photomorphogenesis	Growth and Development
Glyma08g45150	GO:0009793	embryo development ending in seed dormancy	Growth and Development
Glyma09g05170	GO:0010260	organ senescence	Growth and Development
Glyma09g24910	GO:0007275	multicellular organismal development	Growth and Development
Glyma09g33640	GO:0010197	polar nucleus fusion	Growth and Development
Glyma09g33780	GO:0007568	aging	Growth and Development
Glyma09g39570	GO:0009908	flower development	Growth and Development
Glyma10g00440	GO:0042335	cuticle development	Growth and Development
Glyma10g36790	GO:0016049	cell growth	Growth and Development
Glyma10g40660	GO:0009640	photomorphogenesis	Growth and Development
Glyma10g43720	GO:0032502	developmental process	Growth and Development
Glyma11g16370	GO:0010223	secondary shoot formation	Growth and Development
Glyma11g33420	GO:0009640	photomorphogenesis	Growth and Development
Glyma11g35930	GO:0030154	cell differentiation	Growth and Development
Glyma11g36190	GO:0009793	embryo development ending in seed dormancy	Growth and Development
Glyma12g01730	GO:0048366	leaf development	Growth and Development
Glyma12g12350	GO:0009831	plant-type cell wall modification involved in multidimensional cell growth	Growth and Development
Glyma12g33070	GO:0009831	plant-type cell wall modification involved in multidimensional cell growth	Growth and Development
Glyma13g31240	GO:0042335	cuticle development	Growth and Development
Glyma14g06270	GO:0009965	leaf morphogenesis	Growth and Development
Glyma14g13360	GO:0009640	photomorphogenesis	Growth and Development
Glyma14g36400	GO:0010197	polar nucleus fusion	Growth and Development
Glyma14g40110	GO:0009793	embryo development ending in seed dormancy	Growth and Development
Glyma16g02760	GO:0007275	multicellular organismal development	Growth and Development
Glyma16g32690	GO:0009793	embryo development ending in seed dormancy	Growth and Development
Glyma17g08820	GO:0010154	fruit development	Growth and Development
Glyma17g10290	GO:0048446	petal morphogenesis	Growth and Development
Glyma17g37010	GO:0009793	embryo development ending in seed dormancy	Growth and Development
Glyma18g04810	GO:0009640	photomorphogenesis	Growth and Development
Glyma18g04880	GO:0048481	ovule development	Growth and Development
Glyma18g08140	GO:0007275	multicellular organismal development	Growth and Development
Glyma18g42580	GO:0048235	pollen sperm cell differentiation	Growth and Development
Glyma19g07750	GO:0007420	brain development	Growth and Development
Glyma19g32240	GO:0009835	fruit ripening	Growth and Development
Glyma20g31970	GO:0009793	embryo development ending in seed dormancy	Growth and Development
Glyma01g09220	GO:0015770	sucrose transport	Transport
Glyma01g40430	GO:0046907	intracellular transport	Transport
Glyma03g14970	GO:0006888	ER to Golgi vesicle-mediated transport	Transport
Glyma03g29550	GO:0006857	oligopeptide transport	Transport
Glyma03g37060	GO:0030001	metal ion transport	Transport
Glyma03g39030	GO:0006810	transport	Transport
Glyma04g06230	GO:0032940	secretion by cell	Transport
Glyma04g38260	GO:0006810	transport	Transport
Glyma05g02790	GO:0043090	amino acid import	Transport
Glyma05g26690	GO:0006857	oligopeptide transport	Transport
Glyma05g35950	GO:0006810	transport	Transport
Glyma06g07780	GO:0015689	molybdate ion transport	Transport
Glyma06g16100	GO:0006812	cation transport	Transport
Glyma06g47610	GO:0006810	transport	Transport
Glyma08g15670	GO:0006857	oligopeptide transport	Transport
Glyma08g22120	GO:0008272	sulfate transport	Transport
Glyma09g02310	GO:0016192	vesicle-mediated transport	Transport
Glyma09g32030	GO:0006825	copper ion transport	Transport
Glyma09g33220	GO:0006810	transport	Transport
Glyma10g26970	GO:0006121	mitochondrial electron transport, succinate to ubiquinone	Transport
Glyma10g29270	GO:0030001	metal ion transport	Transport
Glyma10g39420	GO:0006810	transport	Transport
Glyma11g13190	GO:0006810	transport	Transport
Glyma12g04890	GO:0008643	carbohydrate transport	Transport
Glyma13g04020	GO:0006888	ER to Golgi vesicle-mediated transport	Transport
Glyma13g23460	GO:0015864	pyrimidine nucleoside transport	Transport
Glyma13g26600	GO:0006811	ion transport	Transport
Glyma13g27900	GO:0006825	copper ion transport	Transport
Glyma13g35220	GO:0006825	copper ion transport	Transport
Glyma14g19010	GO:0006857	oligopeptide transport	Transport
Glyma14g37020	GO:0006857	oligopeptide transport	Transport
Glyma15g05770	GO:0006869	lipid transport	Transport
Glyma16g03550	GO:0009401	phosphoenolpyruvate-dependent sugar phosphotransferase system	Transport
Glyma16g04760	GO:0051028	mRNA transport	Transport
Glyma16g21050	GO:0006810	transport	Transport
Glyma16g31290	GO:0006810	transport	Transport
Glyma16g33470	GO:0006810	transport	Transport
Glyma17g07450	GO:0032940	secretion by cell	Transport
Glyma17g10430	GO:0006857	oligopeptide transport	Transport
Glyma17g12230	GO:0015864	pyrimidine nucleoside transport	Transport
Glyma17g15590	GO:0046907	intracellular transport	Transport
Glyma18g53710	GO:0006857	oligopeptide transport	Transport
Glyma19g07360	GO:0006810	transport	Transport
Glyma19g32400	GO:0006857	oligopeptide transport	Transport
Glyma19g39690	GO:0030001	metal ion transport	Transport
Glyma19g40720	GO:0006820	anion transport	Transport
Glyma01g04110	GO:0015936	coenzyme A metabolic process	Metabolism
Glyma02g00400	GO:0006414	translational elongation	Metabolism
Glyma02g12070	GO:0006508	proteolysis	Metabolism
Glyma02g14160	GO:0006468	protein phosphorylation	Metabolism
Glyma02g15360	GO:0009813	flavonoid biosynthetic process	Metabolism
Glyma02g31150	GO:0006508	proteolysis	Metabolism
Glyma02g33100	GO:0009308	amine metabolic process	Metabolism
Glyma02g35690	GO:0019538	protein metabolic process	Metabolism
Glyma02g38650	GO:0006468	protein phosphorylation	Metabolism
Glyma02g39050	GO:0046777	protein autophosphorylation	Metabolism
Glyma02g39750	GO:0055114	oxidation-reduction process	Metabolism
Glyma02g43440	GO:0006629	lipid metabolic process	Metabolism
Glyma02g46320	GO:0030245	cellulose catabolic process	Metabolism
Glyma03g02680	GO:0006468	protein phosphorylation	Metabolism
Glyma03g25380	GO:0006468	protein phosphorylation	Metabolism
Glyma03g30770	GO:0005982	starch metabolic process	Metabolism
Glyma03g30850	GO:0008033	tRNA processing	Metabolism
Glyma03g34170	GO:0006073	cellular glucan metabolic process	Metabolism
Glyma03g35070	GO:0006468	protein phosphorylation	Metabolism
Glyma03g35900	GO:0006508	proteolysis	Metabolism
Glyma03g41190	GO:0006468	protein phosphorylation	Metabolism
Glyma03g41770	GO:0006629	lipid metabolic process	Metabolism
Glyma04g01350	GO:0005978	glycogen biosynthetic process	Metabolism
Glyma04g01440	GO:0006468	protein phosphorylation	Metabolism
Glyma04g01950	GO:0019252	starch biosynthetic process	Metabolism
Glyma04g04980	GO:0016567	protein ubiquitination	Metabolism
Glyma05g02680	GO:0008152	metabolic process	Metabolism
Glyma05g02950	GO:0006629	lipid metabolic process	Metabolism
Glyma05g04340	GO:0008202	steroid metabolic process	Metabolism
Glyma05g26390	GO:0005975	carbohydrate metabolic process	Metabolism
Glyma05g27290	GO:0009853	photorespiration	Metabolism
Glyma05g27610	GO:0006486	protein glycosylation	Metabolism
Glyma05g28510	GO:0005975	carbohydrate metabolic process	Metabolism
Glyma05g28530	GO:0010025	wax biosynthetic process	Metabolism
Glyma05g32700	GO:0009850	auxin metabolic process	Metabolism
Glyma05g36930	GO:0030245	cellulose catabolic process	Metabolism
Glyma06g00770	GO:0005975	carbohydrate metabolic process	Metabolism
Glyma06g01380	GO:0005978	glycogen biosynthetic process	Metabolism
Glyma06g02530	GO:0006629	lipid metabolic process	Metabolism
Glyma06g05680	GO:0006468	protein phosphorylation	Metabolism
Glyma06g06160	GO:0006511	ubiquitin-dependent protein catabolic process	Metabolism
Glyma06g10990	GO:0005992	trehalose biosynthetic process	Metabolism
Glyma06g19260	GO:0009698	phenylpropanoid metabolic process	Metabolism
Glyma06g23470	GO:0005975	carbohydrate metabolic process	Metabolism
Glyma07g05580	GO:0019252	starch biosynthetic process	Metabolism
Glyma07g06640	GO:0006629	lipid metabolic process	Metabolism
Glyma07g09430	GO:0008152	metabolic process	Metabolism
Glyma07g09880	GO:0030163	protein catabolic process	Metabolism
Glyma07g14670	GO:0006508	proteolysis	Metabolism
Glyma07g16080	GO:0055114	oxidation-reduction process	Metabolism
Glyma07g38820	GO:0005978	glycogen biosynthetic process	Metabolism
Glyma08g10010	GO:0006096	glycolysis	Metabolism
Glyma08g13960	GO:0005975	carbohydrate metabolic process	Metabolism
Glyma08g22420	GO:0008152	metabolic process	Metabolism
Glyma08g22500	GO:0006511	ubiquitin-dependent protein catabolic process	Metabolism
Glyma08g24900	GO:0006457	protein folding	Metabolism
Glyma08g27960	GO:0031425	chloroplast RNA processing	Metabolism
Glyma08g28380	GO:0006468	protein phosphorylation	Metabolism
Glyma08g40670	GO:0006457	protein folding	Metabolism
Glyma08g43080	GO:0006629	lipid metabolic process	Metabolism
Glyma09g01890	GO:0006432	phenylalanyl-tRNA aminoacylation	Metabolism
Glyma09g04100	GO:0030418	nicotianamine biosynthetic process	Metabolism
Glyma09g38500	GO:0009698	phenylpropanoid metabolic process	Metabolism
Glyma10g00460	GO:0006414	translational elongation	Metabolism
Glyma10g05440	GO:0016567	protein ubiquitination	Metabolism
Glyma10g34020	GO:0019538	protein metabolic process	Metabolism
Glyma10g34370	GO:0006470	protein dephosphorylation	Metabolism
Glyma10g34420	GO:0008654	phospholipid biosynthetic process	Metabolism
Glyma10g39450	GO:0008152	metabolic process	Metabolism
Glyma10g40520	GO:0018401	peptidyl-proline hydroxylation to 4-hydroxy-L-proline	Metabolism
Glyma10g42260	GO:0008152	metabolic process	Metabolism
Glyma10g43420	GO:0006508	proteolysis	Metabolism
Glyma11g08000	GO:0006334	nucleosome assembly	Metabolism
Glyma11g19920	GO:0006073	cellular glucan metabolic process	Metabolism
Glyma11g33810	GO:0006468	protein phosphorylation	Metabolism
Glyma11g36000	GO:0044237	cellular metabolic process	Metabolism
Glyma11g36230	GO:0006278	RNA-dependent DNA replication	Metabolism
Glyma11g37220	GO:0016567	protein ubiquitination	Metabolism
Glyma11g38230	GO:0005992	trehalose biosynthetic process	Metabolism
Glyma12g05990	GO:0006468	protein phosphorylation	Metabolism
Glyma12g08520	GO:0006073	cellular glucan metabolic process	Metabolism
Glyma12g12770	GO:0005975	carbohydrate metabolic process	Metabolism
Glyma12g30200	GO:0006073	cellular glucan metabolic process	Metabolism
Glyma12g33820	GO:0015977	carbon fixation	Metabolism
Glyma13g01400	GO:0019538	protein metabolic process	Metabolism
Glyma13g18000	GO:0015969	guanosine tetraphosphate metabolic process	Metabolism
Glyma13g20840	GO:0006807	nitrogen compound metabolic process	Metabolism
Glyma13g28470	GO:0015995	chlorophyll biosynthetic process	Metabolism
Glyma13g31890	GO:0006308	DNA catabolic process	Metabolism
Glyma13g32770	GO:0008152	metabolic process	Metabolism
Glyma13g33720	GO:0008152	metabolic process	Metabolism
Glyma13g35930	GO:0006468	protein phosphorylation	Metabolism
Glyma13g42770	GO:0008152	metabolic process	Metabolism
Glyma14g00800	GO:0051555	flavonol biosynthetic process	Metabolism
Glyma14g01470	GO:0006096	glycolysis	Metabolism
Glyma14g05550	GO:0006629	lipid metabolic process	Metabolism
Glyma14g06730	GO:0044267	cellular protein metabolic process	Metabolism
Glyma14g35650	GO:0009813	flavonoid biosynthetic process	Metabolism
Glyma14g36810	GO:0006468	protein phosphorylation	Metabolism
Glyma14g38920	GO:0006083	acetate metabolic process	Metabolism
Glyma14g39690	GO:0006468	protein phosphorylation	Metabolism
Glyma15g00720	GO:0006511	ubiquitin-dependent protein catabolic process	Metabolism
Glyma15g03320	GO:0006749	glutathione metabolic process	Metabolism
Glyma15g03890	GO:0006508	proteolysis	Metabolism
Glyma15g05150	GO:0005975	carbohydrate metabolic process	Metabolism
Glyma15g07330	GO:0006418	tRNA aminoacylation for protein translation	Metabolism
Glyma15g07920	GO:0000256	allantoin catabolic process	Metabolism
Glyma15g07990	GO:0006511	ubiquitin-dependent protein catabolic process	Metabolism
Glyma15g08180	GO:0006278	RNA-dependent DNA replication	Metabolism
Glyma15g10610	GO:0015995	chlorophyll biosynthetic process	Metabolism
Glyma15g12000	GO:0006511	ubiquitin-dependent protein catabolic process	Metabolism
Glyma15g13000	GO:0006508	proteolysis	Metabolism
Glyma15g16960	GO:0008152	metabolic process	Metabolism
Glyma15g18440	GO:0006598	polyamine catabolic process	Metabolism
Glyma15g20000	GO:0006364	rRNA processing	Metabolism
Glyma15g39060	GO:0008152	metabolic process	Metabolism
Glyma16g04330	GO:0005975	carbohydrate metabolic process	Metabolism
Glyma16g24440	GO:0005975	carbohydrate metabolic process	Metabolism
Glyma16g29380	GO:0008152	metabolic process	Metabolism
Glyma16g34570	GO:0055114	oxidation-reduction process	Metabolism
Glyma17g01990	GO:0006508	proteolysis	Metabolism
Glyma17g05260	GO:0006412	translation	Metabolism
Glyma17g06590	GO:0019538	protein metabolic process	Metabolism
Glyma17g12460	GO:0008152	metabolic process	Metabolism
Glyma17g15220	GO:0008152	metabolic process	Metabolism
Glyma17g15430	GO:0009686	gibberellin biosynthetic process	Metabolism
Glyma17g33640	GO:0006511	ubiquitin-dependent protein catabolic process	Metabolism
Glyma17g37720	GO:0006096	glycolysis	Metabolism
Glyma18g01180	GO:0016567	protein ubiquitination	Metabolism
Glyma18g02280	GO:0006508	proteolysis	Metabolism
Glyma18g06870	GO:0009693	ethylene biosynthetic process	Metabolism
Glyma18g07090	GO:0008152	metabolic process	Metabolism
Glyma18g07240	GO:0055114	oxidation-reduction process	Metabolism
Glyma18g12770	GO:0008152	metabolic process	Metabolism
Glyma18g17380	GO:0006508	proteolysis	Metabolism
Glyma18g39960	GO:0008152	metabolic process	Metabolism
Glyma18g48230	GO:0019761	glucosinolate biosynthetic process	Metabolism
Glyma18g48670	GO:0006468	protein phosphorylation	Metabolism
Glyma18g49480	GO:0009250	glucan biosynthetic process	Metabolism
Glyma18g51100	GO:0006464	cellular protein modification process	Metabolism
Glyma18g52590	GO:0008152	metabolic process	Metabolism
Glyma19g03820	GO:0016070	RNA metabolic process	Metabolism
Glyma19g05290	GO:0009718	anthocyanin-containing compound biosynthetic process	Metabolism
Glyma19g08720	GO:0006487	protein N-linked glycosylation	Metabolism
Glyma19g11560	GO:0006468	protein phosphorylation	Metabolism
Glyma19g22800	GO:0009850	auxin metabolic process	Metabolism
Glyma19g30450	GO:0046373	L-arabinose metabolic process	Metabolism
Glyma19g32310	GO:0006468	protein phosphorylation	Metabolism
Glyma19g33620	GO:0005982	starch metabolic process	Metabolism
Glyma19g36870	GO:0006073	cellular glucan metabolic process	Metabolism
Glyma19g40300	GO:0045493	xylan catabolic process	Metabolism
Glyma20g05530	GO:0015936	coenzyme A metabolic process	Metabolism
Glyma20g08730	GO:0005975	carbohydrate metabolic process	Metabolism
Glyma20g25090	GO:0006308	DNA catabolic process	Metabolism
Glyma20g28850	GO:0019509	L-methionine salvage from methylthioadenosine	Metabolism
Glyma20g33570	GO:0019538	protein metabolic process	Metabolism
Glyma01g01560	GO:0006915	apoptotic process	Miscellaneous
Glyma01g22710	GO:0006997	nucleus organization	Miscellaneous
Glyma01g43580	GO:0006512	ubiquitin cycle	Miscellaneous
Glyma02g15760	GO:0030036	actin cytoskeleton organization	Miscellaneous
Glyma02g47090	GO:0009987	cellular process	Miscellaneous
Glyma03g28310	GO:0007010	cytoskeleton organization	Miscellaneous
Glyma03g31290	GO:0009987	cellular process	Miscellaneous
Glyma03g34230	GO:0009987	cellular process	Miscellaneous
Glyma03g39780	GO:0007030	Golgi organization	Miscellaneous
Glyma06g07260	GO:0016044	cellular membrane organization	Miscellaneous
Glyma06g15710	GO:0042545	cell wall modification	Miscellaneous
Glyma08g04880	GO:0042545	cell wall modification	Miscellaneous
Glyma08g28030	GO:0006512	ubiquitin cycle	Miscellaneous
Glyma08g44630	GO:0007018	microtubule-based movement	Miscellaneous
Glyma09g01560	GO:0007010	cytoskeleton organization	Miscellaneous
Glyma09g25160	GO:0007018	microtubule-based movement	Miscellaneous
Glyma10g07670	GO:0008283	cell proliferation	Miscellaneous
Glyma10g38080	GO:0007267	cell-cell signaling	Miscellaneous
Glyma11g07550	GO:0009904	chloroplast accumulation movement	Miscellaneous
Glyma11g37090	GO:0051026	chiasma assembly	Miscellaneous
Glyma13g35790	GO:0030048	actin filament-based movement	Miscellaneous
Glyma14g36000	GO:0015976	carbon utilization	Miscellaneous
Glyma16g27290	GO:0016043	cellular component organization	Miscellaneous
Glyma17g05310	GO:0008283	cell proliferation	Miscellaneous
Glyma17g13240	GO:0007018	microtubule-based movement	Miscellaneous
Glyma18g46270	GO:0009987	cellular process	Miscellaneous
Glyma18g46470	GO:0007267	cell-cell signaling	Miscellaneous
Glyma19g41020	GO:0009987	cellular process	Miscellaneous
Glyma20g08860	GO:0006915	apoptotic process	Miscellaneous

## Sheet: Rps3-b
GO analysis of IIGs in Rps3-b
Gene ID	GO ID	GO annotation	Group
Rps3-b Up regulated
Glyma01g01780	GO:0009873	ethylene mediated signaling pathway	Response to biotic or abiotic stress
Glyma01g05170	GO:0030968	endoplasmic reticulum unfolded protein response	Response to biotic or abiotic stress
Glyma01g05810	GO:0009414	response to water deprivation	Response to biotic or abiotic stress
Glyma01g08260	GO:0009737	response to abscisic acid stimulus	Response to biotic or abiotic stress
Glyma01g27460	GO:0045087	innate immune response	Response to biotic or abiotic stress
Glyma01g31920	GO:0042742	defense response to bacterium	Response to biotic or abiotic stress
Glyma01g32130	GO:0009409	response to cold	Response to biotic or abiotic stress
Glyma01g35660	GO:0010114	response to red light	Response to biotic or abiotic stress
Glyma01g37010	GO:0009753	response to jasmonic acid stimulus	Response to biotic or abiotic stress
Glyma01g39000	GO:0051707	response to other organism	Response to biotic or abiotic stress
Glyma01g39260	GO:0009408	response to heat	Response to biotic or abiotic stress
Glyma01g40130	GO:0009624	response to nematode	Response to biotic or abiotic stress
Glyma01g41070	GO:0009409	response to cold	Response to biotic or abiotic stress
Glyma01g41290	GO:0009867	jasmonic acid mediated signaling pathway	Response to biotic or abiotic stress
Glyma01g42200	GO:0009737	response to abscisic acid stimulus	Response to biotic or abiotic stress
Glyma01g42560	GO:0009624	response to nematode	Response to biotic or abiotic stress
Glyma01g43190	GO:0009738	abscisic acid mediated signaling pathway	Response to biotic or abiotic stress
Glyma02g01020	GO:0009871	jasmonic acid and ethylene-dependent systemic resistance, ethylene mediated signaling pathway	Response to biotic or abiotic stress
Glyma02g01190	GO:0006979	response to oxidative stress	Response to biotic or abiotic stress
Glyma02g01960	GO:0009873	ethylene mediated signaling pathway	Response to biotic or abiotic stress
Glyma02g05930	GO:0009624	response to nematode	Response to biotic or abiotic stress
Glyma02g07150	GO:0009605	response to external stimulus	Response to biotic or abiotic stress
Glyma02g10910	GO:0031667	response to nutrient levels	Response to biotic or abiotic stress
Glyma02g13910	GO:0009734	auxin mediated signaling pathway	Response to biotic or abiotic stress
Glyma02g14310	GO:0050896	response to stimulus	Response to biotic or abiotic stress
Glyma02g14940	GO:0009749	response to glucose stimulus	Response to biotic or abiotic stress
Glyma02g17470	GO:0006950	response to stress	Response to biotic or abiotic stress
Glyma02g18670	GO:0009607	response to biotic stimulus	Response to biotic or abiotic stress
Glyma02g23860	GO:0009740	gibberellic acid mediated signaling pathway	Response to biotic or abiotic stress
Glyma02g39870	GO:0042742	defense response to bacterium	Response to biotic or abiotic stress
Glyma02g40170	GO:0009639	response to red or far red light	Response to biotic or abiotic stress
Glyma02g43710	GO:0032491	detection of molecule of fungal origin	Response to biotic or abiotic stress
Glyma02g46600	GO:0009737	response to abscisic acid stimulus	Response to biotic or abiotic stress
Glyma03g01010	GO:0042538	hyperosmotic salinity response	Response to biotic or abiotic stress
Glyma03g01790	GO:0009409	response to cold	Response to biotic or abiotic stress
Glyma03g01820	GO:0006950	response to stress	Response to biotic or abiotic stress
Glyma03g01840	GO:0006950	response to stress	Response to biotic or abiotic stress
Glyma03g04760	GO:0006979	response to oxidative stress	Response to biotic or abiotic stress
Glyma03g05220	GO:0042742	defense response to bacterium	Response to biotic or abiotic stress
Glyma03g06810	GO:0006952	defense response	Response to biotic or abiotic stress
Glyma03g08120	GO:0009624	response to nematode	Response to biotic or abiotic stress
Glyma03g11960	GO:0009409	response to cold	Response to biotic or abiotic stress
Glyma03g12230	GO:0009751	response to salicylic acid stimulus	Response to biotic or abiotic stress
Glyma03g14890	GO:0006952	defense response	Response to biotic or abiotic stress
Glyma03g14900	GO:0045087	innate immune response	Response to biotic or abiotic stress
Glyma03g24060	GO:0006979	response to oxidative stress	Response to biotic or abiotic stress
Glyma03g26310	GO:0009873	ethylene mediated signaling pathway	Response to biotic or abiotic stress
Glyma03g26450	GO:0009873	ethylene mediated signaling pathway	Response to biotic or abiotic stress
Glyma03g26530	GO:0009873	ethylene mediated signaling pathway	Response to biotic or abiotic stress
Glyma03g28740	GO:0009740	gibberellic acid mediated signaling pathway	Response to biotic or abiotic stress
Glyma03g29450	GO:0009738	abscisic acid mediated signaling pathway	Response to biotic or abiotic stress
Glyma03g30550	GO:0009624	response to nematode	Response to biotic or abiotic stress
Glyma03g31950	GO:0016036	cellular response to phosphate starvation	Response to biotic or abiotic stress
Glyma03g31980	GO:0009737	response to abscisic acid stimulus	Response to biotic or abiotic stress
Glyma03g32570	GO:0009626	plant-type hypersensitive response	Response to biotic or abiotic stress
Glyma03g35920	GO:0042742	defense response to bacterium	Response to biotic or abiotic stress
Glyma03g35950	GO:0042742	defense response to bacterium	Response to biotic or abiotic stress
Glyma03g35990	GO:0042742	defense response to bacterium	Response to biotic or abiotic stress
Glyma03g36240	GO:0009738	abscisic acid mediated signaling pathway	Response to biotic or abiotic stress
Glyma03g37530	GO:0009737	response to abscisic acid stimulus	Response to biotic or abiotic stress
Glyma03g39100	GO:0006950	response to stress	Response to biotic or abiotic stress
Glyma03g39610	GO:0009738	abscisic acid mediated signaling pathway	Response to biotic or abiotic stress
Glyma03g41390	GO:0042631	cellular response to water deprivation	Response to biotic or abiotic stress
Glyma03g41750	GO:0009864	induced systemic resistance, jasmonic acid mediated signaling pathway	Response to biotic or abiotic stress
Glyma04g01390	GO:0009269	response to desiccation	Response to biotic or abiotic stress
Glyma04g03910	GO:0009737	response to abscisic acid stimulus	Response to biotic or abiotic stress
Glyma04g04950	GO:0009734	auxin mediated signaling pathway	Response to biotic or abiotic stress
Glyma04g08250	GO:0009733	response to auxin stimulus	Response to biotic or abiotic stress
Glyma04g08820	GO:0009409	response to cold	Response to biotic or abiotic stress
Glyma04g12610	GO:0006979	response to oxidative stress	Response to biotic or abiotic stress
Glyma04g17710	GO:0009409	response to cold	Response to biotic or abiotic stress
Glyma04g37040	GO:0019722	calcium-mediated signaling	Response to biotic or abiotic stress
Glyma04g38560	GO:0009620	response to fungus	Response to biotic or abiotic stress
Glyma04g41060	GO:0009737	response to abscisic acid stimulus	Response to biotic or abiotic stress
Glyma04g41610	GO:0009620	response to fungus	Response to biotic or abiotic stress
Glyma04g41700	GO:0009816	defense response to bacterium, incompatible interaction	Response to biotic or abiotic stress
Glyma04g42800	GO:0009620	response to fungus	Response to biotic or abiotic stress
Glyma0589s00200	GO:0009626	plant-type hypersensitive response	Response to biotic or abiotic stress
Glyma05g00640	GO:0009612	response to mechanical stimulus	Response to biotic or abiotic stress
Glyma05g03530	GO:0009624	response to nematode	Response to biotic or abiotic stress
Glyma05g04380	GO:0050832	defense response to fungus	Response to biotic or abiotic stress
Glyma05g09440	GO:0051707	response to other organism	Response to biotic or abiotic stress
Glyma05g17460	GO:0051707	response to other organism	Response to biotic or abiotic stress
Glyma05g17470	GO:0051707	response to other organism	Response to biotic or abiotic stress
Glyma05g20970	GO:0009723	response to ethylene stimulus	Response to biotic or abiotic stress
Glyma05g21220	GO:0009737	response to abscisic acid stimulus	Response to biotic or abiotic stress
Glyma05g23630	GO:0009938	negative regulation of gibberellic acid mediated signaling pathway	Response to biotic or abiotic stress
Glyma05g24770	GO:0009742	brassinosteroid mediated signaling pathway	Response to biotic or abiotic stress
Glyma05g27050	GO:0009737	response to abscisic acid stimulus	Response to biotic or abiotic stress
Glyma05g28460	GO:0009408	response to heat	Response to biotic or abiotic stress
Glyma05g29370	GO:0009751	response to salicylic acid stimulus	Response to biotic or abiotic stress
Glyma05g29500	GO:0010036	response to boron-containing substance	Response to biotic or abiotic stress
Glyma05g33050	GO:0009626	plant-type hypersensitive response	Response to biotic or abiotic stress
Glyma05g33070	GO:0009626	plant-type hypersensitive response	Response to biotic or abiotic stress
Glyma05g33080	GO:0009626	plant-type hypersensitive response	Response to biotic or abiotic stress
Glyma05g36970	GO:0009864	induced systemic resistance, jasmonic acid mediated signaling pathway	Response to biotic or abiotic stress
Glyma06g04010	GO:0009737	response to abscisic acid stimulus	Response to biotic or abiotic stress
Glyma06g08900	GO:0009409	response to cold	Response to biotic or abiotic stress
Glyma06g09220	GO:0006950	response to stress	Response to biotic or abiotic stress
Glyma06g09910	GO:0009744	response to sucrose stimulus	Response to biotic or abiotic stress
Glyma06g11970	GO:0009620	response to fungus	Response to biotic or abiotic stress
Glyma06g12010	GO:0009737	response to abscisic acid stimulus	Response to biotic or abiotic stress
Glyma06g12530	GO:0009751	response to salicylic acid stimulus	Response to biotic or abiotic stress
Glyma06g13090	GO:0009864	induced systemic resistance, jasmonic acid mediated signaling pathway	Response to biotic or abiotic stress
Glyma06g13790	GO:0009737	response to abscisic acid stimulus	Response to biotic or abiotic stress
Glyma06g16440	GO:0009620	response to fungus	Response to biotic or abiotic stress
Glyma06g17950	GO:0019722	calcium-mediated signaling	Response to biotic or abiotic stress
Glyma06g21560	GO:0009612	response to mechanical stimulus	Response to biotic or abiotic stress
Glyma06g35580	GO:0042538	hyperosmotic salinity response	Response to biotic or abiotic stress
Glyma06g40710	GO:0045087	innate immune response	Response to biotic or abiotic stress
Glyma06g40740	GO:0045087	innate immune response	Response to biotic or abiotic stress
Glyma06g41330	GO:0045087	innate immune response	Response to biotic or abiotic stress
Glyma06g42830	GO:0045471	response to ethanol	Response to biotic or abiotic stress
Glyma06g44050	GO:0009867	jasmonic acid mediated signaling pathway	Response to biotic or abiotic stress
Glyma06g44830	GO:0050896	response to stimulus	Response to biotic or abiotic stress
Glyma06g45550	GO:0009737	response to abscisic acid stimulus	Response to biotic or abiotic stress
Glyma07g02630	GO:0009751	response to salicylic acid stimulus	Response to biotic or abiotic stress
Glyma07g05850	GO:0009737	response to abscisic acid stimulus	Response to biotic or abiotic stress
Glyma07g07270	GO:0009868	jasmonic acid and ethylene-dependent systemic resistance, jasmonic acid mediated signaling pathway	Response to biotic or abiotic stress
Glyma07g08310	GO:0006950	response to stress	Response to biotic or abiotic stress
Glyma07g10570	GO:0009620	response to fungus	Response to biotic or abiotic stress
Glyma07g15480	GO:0009727	detection of ethylene stimulus	Response to biotic or abiotic stress
Glyma07g16260	GO:0009751	response to salicylic acid stimulus	Response to biotic or abiotic stress
Glyma07g18350	GO:0009409	response to cold	Response to biotic or abiotic stress
Glyma07g18670	GO:0009624	response to nematode	Response to biotic or abiotic stress
Glyma07g18890	GO:0009737	response to abscisic acid stimulus	Response to biotic or abiotic stress
Glyma07g21110	GO:0009738	abscisic acid mediated signaling pathway	Response to biotic or abiotic stress
Glyma07g32000	GO:0009873	ethylene mediated signaling pathway	Response to biotic or abiotic stress
Glyma07g32010	GO:0009626	plant-type hypersensitive response	Response to biotic or abiotic stress
Glyma07g33180	GO:0006979	response to oxidative stress	Response to biotic or abiotic stress
Glyma07g33510	GO:0009737	response to abscisic acid stimulus	Response to biotic or abiotic stress
Glyma07g33880	GO:0051707	response to other organism	Response to biotic or abiotic stress
Glyma07g35780	GO:0009740	gibberellic acid mediated signaling pathway	Response to biotic or abiotic stress
Glyma07g36430	GO:0009737	response to abscisic acid stimulus	Response to biotic or abiotic stress
Glyma07g37470	GO:0006952	defense response	Response to biotic or abiotic stress
Glyma07g37770	GO:0009739	response to gibberellin stimulus	Response to biotic or abiotic stress
Glyma07g39900	GO:0006950	response to stress	Response to biotic or abiotic stress
Glyma08g00420	GO:0009862	systemic acquired resistance, salicylic acid mediated signaling pathway	Response to biotic or abiotic stress
Glyma08g00680	GO:0009626	plant-type hypersensitive response	Response to biotic or abiotic stress
Glyma08g02580	GO:0009864	induced systemic resistance, jasmonic acid mediated signaling pathway	Response to biotic or abiotic stress
Glyma08g04910	GO:0009620	response to fungus	Response to biotic or abiotic stress
Glyma08g06060	GO:0009605	response to external stimulus	Response to biotic or abiotic stress
Glyma08g06430	GO:0006970	response to osmotic stress	Response to biotic or abiotic stress
Glyma08g06900	GO:0009416	response to light stimulus	Response to biotic or abiotic stress
Glyma08g07690	GO:0009409	response to cold	Response to biotic or abiotic stress
Glyma08g08810	GO:0042742	defense response to bacterium	Response to biotic or abiotic stress
Glyma08g10220	GO:0009753	response to jasmonic acid stimulus	Response to biotic or abiotic stress
Glyma08g19270	GO:0009742	brassinosteroid mediated signaling pathway	Response to biotic or abiotic stress
Glyma08g20690	GO:0009741	response to brassinosteroid stimulus	Response to biotic or abiotic stress
Glyma08g21540	GO:0009627	systemic acquired resistance	Response to biotic or abiotic stress
Glyma08g23380	GO:0009751	response to salicylic acid stimulus	Response to biotic or abiotic stress
Glyma08g23760	GO:0009624	response to nematode	Response to biotic or abiotic stress
Glyma08g29050	GO:0046677	response to antibiotic	Response to biotic or abiotic stress
Glyma08g41560	GO:0045087	innate immune response	Response to biotic or abiotic stress
Glyma08g45820	GO:0051707	response to other organism	Response to biotic or abiotic stress
Glyma09g01680	GO:0050832	defense response to fungus	Response to biotic or abiotic stress
Glyma09g01750	GO:0046686	response to cadmium ion	Response to biotic or abiotic stress
Glyma09g03100	GO:0009753	response to jasmonic acid stimulus	Response to biotic or abiotic stress
Glyma09g06770	GO:0050826	response to freezing	Response to biotic or abiotic stress
Glyma09g08290	GO:0009867	jasmonic acid mediated signaling pathway	Response to biotic or abiotic stress
Glyma09g10830	GO:0030968	endoplasmic reticulum unfolded protein response	Response to biotic or abiotic stress
Glyma09g12400	GO:0009627	systemic acquired resistance	Response to biotic or abiotic stress
Glyma09g18450	GO:0009738	abscisic acid mediated signaling pathway	Response to biotic or abiotic stress
Glyma09g21060	GO:0009637	response to blue light	Response to biotic or abiotic stress
Glyma09g29050	GO:0045087	innate immune response	Response to biotic or abiotic stress
Glyma09g29880	GO:0009624	response to nematode	Response to biotic or abiotic stress
Glyma09g31430	GO:0009620	response to fungus	Response to biotic or abiotic stress
Glyma09g32970	GO:0006987	activation of signaling protein activity involved in unfolded protein response	Response to biotic or abiotic stress
Glyma09g35250	GO:0010114	response to red light	Response to biotic or abiotic stress
Glyma09g35600	GO:0009734	auxin mediated signaling pathway	Response to biotic or abiotic stress
Glyma09g38600	GO:0006950	response to stress	Response to biotic or abiotic stress
Glyma09g38850	GO:0046686	response to cadmium ion	Response to biotic or abiotic stress
Glyma09g41230	GO:0009626	plant-type hypersensitive response	Response to biotic or abiotic stress
Glyma10g00470	GO:0019722	calcium-mediated signaling	Response to biotic or abiotic stress
Glyma10g01340	GO:0009737	response to abscisic acid stimulus	Response to biotic or abiotic stress
Glyma10g01380	GO:0010114	response to red light	Response to biotic or abiotic stress
Glyma10g02350	GO:0010167	response to nitrate	Response to biotic or abiotic stress
Glyma10g05210	GO:0042538	hyperosmotic salinity response	Response to biotic or abiotic stress
Glyma10g06390	GO:0009733	response to auxin stimulus	Response to biotic or abiotic stress
Glyma10g09720	GO:0042742	defense response to bacterium	Response to biotic or abiotic stress
Glyma10g15170	GO:0009737	response to abscisic acid stimulus	Response to biotic or abiotic stress
Glyma10g26690	GO:0009624	response to nematode	Response to biotic or abiotic stress
Glyma10g28610	GO:0009408	response to heat	Response to biotic or abiotic stress
Glyma10g29490	GO:0009737	response to abscisic acid stimulus	Response to biotic or abiotic stress
Glyma10g32190	GO:0019722	calcium-mediated signaling	Response to biotic or abiotic stress
Glyma10g34440	GO:0007224	smoothened signaling pathway	Response to biotic or abiotic stress
Glyma10g35720	GO:0006952	defense response	Response to biotic or abiotic stress
Glyma10g37440	GO:0009734	auxin mediated signaling pathway	Response to biotic or abiotic stress
Glyma10g37920	GO:0009741	response to brassinosteroid stimulus	Response to biotic or abiotic stress
Glyma10g39920	GO:0009737	response to abscisic acid stimulus	Response to biotic or abiotic stress
Glyma10g39940	GO:0009737	response to abscisic acid stimulus	Response to biotic or abiotic stress
Glyma10g39980	GO:0009737	response to abscisic acid stimulus	Response to biotic or abiotic stress
Glyma10g42190	GO:0009751	response to salicylic acid stimulus	Response to biotic or abiotic stress
Glyma10g42450	GO:0009733	response to auxin stimulus	Response to biotic or abiotic stress
Glyma11g00580	GO:0006979	response to oxidative stress	Response to biotic or abiotic stress
Glyma11g02880	GO:0009624	response to nematode	Response to biotic or abiotic stress
Glyma11g04130	GO:0009867	jasmonic acid mediated signaling pathway	Response to biotic or abiotic stress
Glyma11g04360	GO:0009409	response to cold	Response to biotic or abiotic stress
Glyma11g04950	GO:0009737	response to abscisic acid stimulus	Response to biotic or abiotic stress
Glyma11g05190	GO:0009624	response to nematode	Response to biotic or abiotic stress
Glyma11g06010	GO:0009408	response to heat	Response to biotic or abiotic stress
Glyma11g06260	GO:0051707	response to other organism	Response to biotic or abiotic stress
Glyma11g07370	GO:0050896	response to stimulus	Response to biotic or abiotic stress
Glyma11g08660	GO:0009620	response to fungus	Response to biotic or abiotic stress
Glyma11g09230	GO:0009416	response to light stimulus	Response to biotic or abiotic stress
Glyma11g10130	GO:0010255	glucose mediated signaling pathway	Response to biotic or abiotic stress
Glyma11g15140	GO:0042538	hyperosmotic salinity response	Response to biotic or abiotic stress
Glyma11g15700	GO:0009738	abscisic acid mediated signaling pathway	Response to biotic or abiotic stress
Glyma11g19060	GO:0050896	response to stimulus	Response to biotic or abiotic stress
Glyma11g19650	GO:0009733	response to auxin stimulus	Response to biotic or abiotic stress
Glyma11g20290	GO:0010037	response to carbon dioxide	Response to biotic or abiotic stress
Glyma11g21100	GO:0009620	response to fungus	Response to biotic or abiotic stress
Glyma11g21370	GO:0045087	innate immune response	Response to biotic or abiotic stress
Glyma11g32520	GO:0009737	response to abscisic acid stimulus	Response to biotic or abiotic stress
Glyma11g35050	GO:0009751	response to salicylic acid stimulus	Response to biotic or abiotic stress
Glyma11g37780	GO:0010200	response to chitin	Response to biotic or abiotic stress
Glyma12g02540	GO:0009414	response to water deprivation	Response to biotic or abiotic stress
Glyma12g03770	GO:0009733	response to auxin stimulus	Response to biotic or abiotic stress
Glyma12g04960	GO:0051707	response to other organism	Response to biotic or abiotic stress
Glyma12g07770	GO:0009738	abscisic acid mediated signaling pathway	Response to biotic or abiotic stress
Glyma12g11340	GO:0009737	response to abscisic acid stimulus	Response to biotic or abiotic stress
Glyma12g11390	GO:0009737	response to abscisic acid stimulus	Response to biotic or abiotic stress
Glyma12g13920	GO:0009867	jasmonic acid mediated signaling pathway	Response to biotic or abiotic stress
Glyma12g14190	GO:0010200	response to chitin	Response to biotic or abiotic stress
Glyma12g15850	GO:0045087	innate immune response	Response to biotic or abiotic stress
Glyma12g16450	GO:0045087	innate immune response	Response to biotic or abiotic stress
Glyma12g20830	GO:0009733	response to auxin stimulus	Response to biotic or abiotic stress
Glyma12g31070	GO:0051592	response to calcium ion	Response to biotic or abiotic stress
Glyma12g31150	GO:0009414	response to water deprivation	Response to biotic or abiotic stress
Glyma12g32010	GO:0009624	response to nematode	Response to biotic or abiotic stress
Glyma12g34020	GO:0045087	innate immune response	Response to biotic or abiotic stress
Glyma12g34210	GO:0009626	plant-type hypersensitive response	Response to biotic or abiotic stress
Glyma12g34580	GO:0009733	response to auxin stimulus	Response to biotic or abiotic stress
Glyma13g00280	GO:0009733	response to auxin stimulus	Response to biotic or abiotic stress
Glyma13g00310	GO:0009735	response to cytokinin stimulus	Response to biotic or abiotic stress
Glyma13g00480	GO:0010039	response to iron ion	Response to biotic or abiotic stress
Glyma13g00910	GO:0009409	response to cold	Response to biotic or abiotic stress
Glyma13g01110	GO:0009740	gibberellic acid mediated signaling pathway	Response to biotic or abiotic stress
Glyma13g01120	GO:0009733	response to auxin stimulus	Response to biotic or abiotic stress
Glyma13g01130	GO:0009733	response to auxin stimulus	Response to biotic or abiotic stress
Glyma13g01140	GO:0009740	gibberellic acid mediated signaling pathway	Response to biotic or abiotic stress
Glyma13g01150	GO:0009740	gibberellic acid mediated signaling pathway	Response to biotic or abiotic stress
Glyma13g04540	GO:0009627	systemic acquired resistance	Response to biotic or abiotic stress
Glyma13g04570	GO:0009627	systemic acquired resistance	Response to biotic or abiotic stress
Glyma13g06880	GO:0009617	response to bacterium	Response to biotic or abiotic stress
Glyma13g09430	GO:0009751	response to salicylic acid stimulus	Response to biotic or abiotic stress
Glyma13g09550	GO:0019722	calcium-mediated signaling	Response to biotic or abiotic stress
Glyma13g17180	GO:0009867	jasmonic acid mediated signaling pathway	Response to biotic or abiotic stress
Glyma13g19910	GO:0009737	response to abscisic acid stimulus	Response to biotic or abiotic stress
Glyma13g24520	GO:0009626	plant-type hypersensitive response	Response to biotic or abiotic stress
Glyma13g25280	GO:0009742	brassinosteroid mediated signaling pathway	Response to biotic or abiotic stress
Glyma13g28450	GO:0009624	response to nematode	Response to biotic or abiotic stress
Glyma13g29070	GO:0009753	response to jasmonic acid stimulus	Response to biotic or abiotic stress
Glyma13g29570	GO:0009626	plant-type hypersensitive response	Response to biotic or abiotic stress
Glyma13g30600	GO:0006952	defense response	Response to biotic or abiotic stress
Glyma13g30770	GO:0009867	jasmonic acid mediated signaling pathway	Response to biotic or abiotic stress
Glyma13g31010	GO:0009873	ethylene mediated signaling pathway	Response to biotic or abiotic stress
Glyma13g35810	GO:0009737	response to abscisic acid stimulus	Response to biotic or abiotic stress
Glyma13g35820	GO:0009611	response to wounding	Response to biotic or abiotic stress
Glyma13g35850	GO:0009611	response to wounding	Response to biotic or abiotic stress
Glyma13g37990	GO:0009733	response to auxin stimulus	Response to biotic or abiotic stress
Glyma13g38170	GO:0009737	response to abscisic acid stimulus	Response to biotic or abiotic stress
Glyma13g39240	GO:0051592	response to calcium ion	Response to biotic or abiotic stress
Glyma13g40860	GO:0042538	hyperosmotic salinity response	Response to biotic or abiotic stress
Glyma13g43870	GO:0009607	response to biotic stimulus	Response to biotic or abiotic stress
Glyma13g44730	GO:0009751	response to salicylic acid stimulus	Response to biotic or abiotic stress
Glyma14g02930	GO:0009624	response to nematode	Response to biotic or abiotic stress
Glyma14g03510	GO:0009862	systemic acquired resistance, salicylic acid mediated signaling pathway	Response to biotic or abiotic stress
Glyma14g06870	GO:0009737	response to abscisic acid stimulus	Response to biotic or abiotic stress
Glyma14g08450	GO:0006952	defense response	Response to biotic or abiotic stress
Glyma14g09760	GO:0042538	hyperosmotic salinity response	Response to biotic or abiotic stress
Glyma14g20380	GO:0009733	response to auxin stimulus	Response to biotic or abiotic stress
Glyma14g24220	GO:0009620	response to fungus	Response to biotic or abiotic stress
Glyma14g25340	GO:0009751	response to salicylic acid stimulus	Response to biotic or abiotic stress
Glyma14g38010	GO:0042742	defense response to bacterium	Response to biotic or abiotic stress
Glyma14g39300	GO:0051707	response to other organism	Response to biotic or abiotic stress
Glyma15g00570	GO:0009751	response to salicylic acid stimulus	Response to biotic or abiotic stress
Glyma15g04570	GO:0042538	hyperosmotic salinity response	Response to biotic or abiotic stress
Glyma15g04870	GO:0009816	defense response to bacterium, incompatible interaction	Response to biotic or abiotic stress
Glyma15g05730	GO:0009742	brassinosteroid mediated signaling pathway	Response to biotic or abiotic stress
Glyma15g05810	GO:0050832	defense response to fungus	Response to biotic or abiotic stress
Glyma15g06770	GO:0009607	response to biotic stimulus	Response to biotic or abiotic stress
Glyma15g08100	GO:0009751	response to salicylic acid stimulus	Response to biotic or abiotic stress
Glyma15g08370	GO:0009873	ethylene mediated signaling pathway	Response to biotic or abiotic stress
Glyma15g08520	GO:0009867	jasmonic acid mediated signaling pathway	Response to biotic or abiotic stress
Glyma15g08580	GO:0009873	ethylene mediated signaling pathway	Response to biotic or abiotic stress
Glyma15g09260	GO:0009817	defense response to fungus, incompatible interaction	Response to biotic or abiotic stress
Glyma15g09440	GO:0009626	plant-type hypersensitive response	Response to biotic or abiotic stress
Glyma15g09980	GO:0009753	response to jasmonic acid stimulus	Response to biotic or abiotic stress
Glyma15g10070	GO:0010114	response to red light	Response to biotic or abiotic stress
Glyma15g14040	GO:0009753	response to jasmonic acid stimulus	Response to biotic or abiotic stress
Glyma15g14620	GO:0009737	response to abscisic acid stimulus	Response to biotic or abiotic stress
Glyma15g17310	GO:0045087	innate immune response	Response to biotic or abiotic stress
Glyma15g18070	GO:0050826	response to freezing	Response to biotic or abiotic stress
Glyma15g19540	GO:0009411	response to UV	Response to biotic or abiotic stress
Glyma15g19840	GO:0009867	jasmonic acid mediated signaling pathway	Response to biotic or abiotic stress
Glyma15g20110	GO:0009627	systemic acquired resistance	Response to biotic or abiotic stress
Glyma15g22140	GO:0009862	systemic acquired resistance, salicylic acid mediated signaling pathway	Response to biotic or abiotic stress
Glyma15g25060	GO:0050896	response to stimulus	Response to biotic or abiotic stress
Glyma15g25690	GO:0009733	response to auxin stimulus	Response to biotic or abiotic stress
Glyma15g35860	GO:0009740	gibberellic acid mediated signaling pathway	Response to biotic or abiotic stress
Glyma1655s00200	GO:0050832	defense response to fungus	Response to biotic or abiotic stress
Glyma16g01220	GO:0009867	jasmonic acid mediated signaling pathway	Response to biotic or abiotic stress
Glyma16g02690	GO:0042221	response to chemical stimulus	Response to biotic or abiotic stress
Glyma16g02960	GO:0009864	induced systemic resistance, jasmonic acid mediated signaling pathway	Response to biotic or abiotic stress
Glyma16g08340	GO:0010114	response to red light	Response to biotic or abiotic stress
Glyma16g10340	GO:0045087	innate immune response	Response to biotic or abiotic stress
Glyma16g20490	GO:0010114	response to red light	Response to biotic or abiotic stress
Glyma16g24610	GO:0009624	response to nematode	Response to biotic or abiotic stress
Glyma16g24920	GO:0045087	innate immune response	Response to biotic or abiotic stress
Glyma16g25080	GO:0045087	innate immune response	Response to biotic or abiotic stress
Glyma16g25110	GO:0006952	defense response	Response to biotic or abiotic stress
Glyma16g28540	GO:0006952	defense response	Response to biotic or abiotic stress
Glyma16g29030	GO:0009737	response to abscisic acid stimulus	Response to biotic or abiotic stress
Glyma16g30210	GO:0050832	defense response to fungus	Response to biotic or abiotic stress
Glyma16g30320	GO:0050832	defense response to fungus	Response to biotic or abiotic stress
Glyma16g30570	GO:0050832	defense response to fungus	Response to biotic or abiotic stress
Glyma16g30750	GO:0050832	defense response to fungus	Response to biotic or abiotic stress
Glyma16g33590	GO:0045087	innate immune response	Response to biotic or abiotic stress
Glyma16g33610	GO:0045087	innate immune response	Response to biotic or abiotic stress
Glyma16g33680	GO:0045087	innate immune response	Response to biotic or abiotic stress
Glyma16g33910	GO:0045087	innate immune response	Response to biotic or abiotic stress
Glyma16g33930	GO:0045087	innate immune response	Response to biotic or abiotic stress
Glyma16g33940	GO:0045087	innate immune response	Response to biotic or abiotic stress
Glyma16g33950	GO:0045087	innate immune response	Response to biotic or abiotic stress
Glyma16g34090	GO:0045087	innate immune response	Response to biotic or abiotic stress
Glyma17g03160	GO:0006952	defense response	Response to biotic or abiotic stress
Glyma17g03910	GO:0042538	hyperosmotic salinity response	Response to biotic or abiotic stress
Glyma17g04170	GO:0009737	response to abscisic acid stimulus	Response to biotic or abiotic stress
Glyma17g05540	GO:0009867	jasmonic acid mediated signaling pathway	Response to biotic or abiotic stress
Glyma17g05770	GO:0010193	response to ozone	Response to biotic or abiotic stress
Glyma17g06610	GO:0010039	response to iron ion	Response to biotic or abiotic stress
Glyma17g07240	GO:0009740	gibberellic acid mediated signaling pathway	Response to biotic or abiotic stress
Glyma17g07250	GO:0009740	gibberellic acid mediated signaling pathway	Response to biotic or abiotic stress
Glyma17g07260	GO:0009740	gibberellic acid mediated signaling pathway	Response to biotic or abiotic stress
Glyma17g07270	GO:0009740	gibberellic acid mediated signaling pathway	Response to biotic or abiotic stress
Glyma17g07280	GO:0009740	gibberellic acid mediated signaling pathway	Response to biotic or abiotic stress
Glyma17g08450	GO:0009612	response to mechanical stimulus	Response to biotic or abiotic stress
Glyma17g12740	GO:0009644	response to high light intensity	Response to biotic or abiotic stress
Glyma17g14090	GO:0009624	response to nematode	Response to biotic or abiotic stress
Glyma17g14840	GO:0050832	defense response to fungus	Response to biotic or abiotic stress
Glyma17g20160	GO:0019722	calcium-mediated signaling	Response to biotic or abiotic stress
Glyma17g21240	GO:0051707	response to other organism	Response to biotic or abiotic stress
Glyma17g21470	GO:0051707	response to other organism	Response to biotic or abiotic stress
Glyma17g33190	GO:0006955	immune response	Response to biotic or abiotic stress
Glyma17g33920	GO:0051707	response to other organism	Response to biotic or abiotic stress
Glyma17g35430	GO:0042538	hyperosmotic salinity response	Response to biotic or abiotic stress
Glyma17g35620	GO:0009737	response to abscisic acid stimulus	Response to biotic or abiotic stress
Glyma18g03310	GO:0009751	response to salicylic acid stimulus	Response to biotic or abiotic stress
Glyma18g07960	GO:0009737	response to abscisic acid stimulus	Response to biotic or abiotic stress
Glyma18g08510	GO:0009626	plant-type hypersensitive response	Response to biotic or abiotic stress
Glyma18g20510	GO:0010167	response to nitrate	Response to biotic or abiotic stress
Glyma18g25910	GO:0009737	response to abscisic acid stimulus	Response to biotic or abiotic stress
Glyma18g26120	GO:0051707	response to other organism	Response to biotic or abiotic stress
Glyma18g40290	GO:0009751	response to salicylic acid stimulus	Response to biotic or abiotic stress
Glyma18g41420	GO:0009409	response to cold	Response to biotic or abiotic stress
Glyma18g43210	GO:0009409	response to cold	Response to biotic or abiotic stress
Glyma18g43540	GO:0009624	response to nematode	Response to biotic or abiotic stress
Glyma18g48170	GO:0009742	brassinosteroid mediated signaling pathway	Response to biotic or abiotic stress
Glyma18g49680	GO:0016036	cellular response to phosphate starvation	Response to biotic or abiotic stress
Glyma18g51540	GO:0045087	innate immune response	Response to biotic or abiotic stress
Glyma18g51700	GO:0009626	plant-type hypersensitive response	Response to biotic or abiotic stress
Glyma18g51930	GO:0009626	plant-type hypersensitive response	Response to biotic or abiotic stress
Glyma18g53040	GO:0009624	response to nematode	Response to biotic or abiotic stress
Glyma19g05570	GO:0006979	response to oxidative stress	Response to biotic or abiotic stress
Glyma19g05580	GO:0006979	response to oxidative stress	Response to biotic or abiotic stress
Glyma19g32260	GO:0009738	abscisic acid mediated signaling pathway	Response to biotic or abiotic stress
Glyma19g34250	GO:0009624	response to nematode	Response to biotic or abiotic stress
Glyma19g35130	GO:0051707	response to other organism	Response to biotic or abiotic stress
Glyma19g35770	GO:0042538	hyperosmotic salinity response	Response to biotic or abiotic stress
Glyma19g36770	GO:0009733	response to auxin stimulus	Response to biotic or abiotic stress
Glyma19g38570	GO:0042742	defense response to bacterium	Response to biotic or abiotic stress
Glyma19g38590	GO:0042742	defense response to bacterium	Response to biotic or abiotic stress
Glyma19g38890	GO:0009738	abscisic acid mediated signaling pathway	Response to biotic or abiotic stress
Glyma19g40960	GO:0009871	jasmonic acid and ethylene-dependent systemic resistance, ethylene mediated signaling pathway	Response to biotic or abiotic stress
Glyma19g44380	GO:0009864	induced systemic resistance, jasmonic acid mediated signaling pathway	Response to biotic or abiotic stress
Glyma20g06780	GO:0045087	innate immune response	Response to biotic or abiotic stress
Glyma20g22040	GO:0006952	defense response	Response to biotic or abiotic stress
Glyma20g26420	GO:0010224	response to UV-B	Response to biotic or abiotic stress
Glyma20g26840	GO:0009742	brassinosteroid mediated signaling pathway	Response to biotic or abiotic stress
Glyma20g26940	GO:0042538	hyperosmotic salinity response	Response to biotic or abiotic stress
Glyma20g27410	GO:0009737	response to abscisic acid stimulus	Response to biotic or abiotic stress
Glyma20g27550	GO:0009737	response to abscisic acid stimulus	Response to biotic or abiotic stress
Glyma20g28000	GO:0009416	response to light stimulus	Response to biotic or abiotic stress
Glyma20g32730	GO:0009741	response to brassinosteroid stimulus	Response to biotic or abiotic stress
Glyma20g33120	GO:0007224	smoothened signaling pathway	Response to biotic or abiotic stress
Glyma20g35440	GO:0019722	calcium-mediated signaling	Response to biotic or abiotic stress
Glyma20g35680	GO:0006979	response to oxidative stress	Response to biotic or abiotic stress
Glyma20g38000	GO:0009738	abscisic acid mediated signaling pathway	Response to biotic or abiotic stress
Glyma01g01860	GO:0006355	regulation of transcription, DNA-dependent	Biological regulation
Glyma01g10880	GO:0006917	induction of apoptosis	Biological regulation
Glyma01g35010	GO:0006355	regulation of transcription, DNA-dependent	Biological regulation
Glyma01g37410	GO:0000122	negative regulation of transcription from RNA polymerase II promoter	Biological regulation
Glyma01g40780	GO:0009934	regulation of meristem structural organization	Biological regulation
Glyma01g42500	GO:0048510	regulation of timing of transition from vegetative to reproductive phase	Biological regulation
Glyma01g43280	GO:0030007	cellular potassium ion homeostasis	Biological regulation
Glyma01g44130	GO:0006355	regulation of transcription, DNA-dependent	Biological regulation
Glyma02g10770	GO:0007169	transmembrane receptor protein tyrosine kinase signaling pathway	Biological regulation
Glyma02g18320	GO:0043086	negative regulation of catalytic activity	Biological regulation
Glyma02g45800	GO:0007169	transmembrane receptor protein tyrosine kinase signaling pathway	Biological regulation
Glyma03g28040	GO:0006357	regulation of transcription from RNA polymerase II promoter	Biological regulation
Glyma03g32320	GO:0007169	transmembrane receptor protein tyrosine kinase signaling pathway	Biological regulation
Glyma04g08800	GO:0007165	signal transduction	Biological regulation
Glyma04g10630	GO:0051782	negative regulation of cell division	Biological regulation
Glyma04g34220	GO:0006355	regulation of transcription, DNA-dependent	Biological regulation
Glyma04g39400	GO:0046621	negative regulation of organ growth	Biological regulation
Glyma04g43040	GO:0006355	regulation of transcription, DNA-dependent	Biological regulation
Glyma05g03540	GO:0006355	regulation of transcription, DNA-dependent	Biological regulation
Glyma05g03560	GO:0048510	regulation of timing of transition from vegetative to reproductive phase	Biological regulation
Glyma05g36560	GO:0007165	signal transduction	Biological regulation
Glyma06g04490	GO:0006355	regulation of transcription, DNA-dependent	Biological regulation
Glyma06g06100	GO:0006355	regulation of transcription, DNA-dependent	Biological regulation
Glyma06g09290	GO:0007169	transmembrane receptor protein tyrosine kinase signaling pathway	Biological regulation
Glyma06g11700	GO:0006355	regulation of transcription, DNA-dependent	Biological regulation
Glyma06g12450	GO:0006355	regulation of transcription, DNA-dependent	Biological regulation
Glyma06g13000	GO:0007169	transmembrane receptor protein tyrosine kinase signaling pathway	Biological regulation
Glyma06g15500	GO:0046621	negative regulation of organ growth	Biological regulation
Glyma06g18420	GO:0007169	transmembrane receptor protein tyrosine kinase signaling pathway	Biological regulation
Glyma07g27390	GO:0007165	signal transduction	Biological regulation
Glyma07g39250	GO:0006355	regulation of transcription, DNA-dependent	Biological regulation
Glyma08g04230	GO:0040010	positive regulation of growth rate	Biological regulation
Glyma08g04390	GO:0007165	signal transduction	Biological regulation
Glyma08g05330	GO:0048518	positive regulation of biological process	Biological regulation
Glyma08g17630	GO:0006357	regulation of transcription from RNA polymerase II promoter	Biological regulation
Glyma08g24580	GO:0008285	negative regulation of cell proliferation	Biological regulation
Glyma08g24610	GO:0007169	transmembrane receptor protein tyrosine kinase signaling pathway	Biological regulation
Glyma08g40360	GO:0045010	actin nucleation	Biological regulation
Glyma08g42850	GO:0007165	signal transduction	Biological regulation
Glyma08g44670	GO:0050789	regulation of biological process	Biological regulation
Glyma09g27180	GO:0006355	regulation of transcription, DNA-dependent	Biological regulation
Glyma09g34040	GO:0045892	negative regulation of transcription, DNA-dependent	Biological regulation
Glyma09g36840	GO:0006355	regulation of transcription, DNA-dependent	Biological regulation
Glyma10g33370	GO:0007218	neuropeptide signaling pathway	Biological regulation
Glyma10g40780	GO:0007169	transmembrane receptor protein tyrosine kinase signaling pathway	Biological regulation
Glyma11g01640	GO:0006355	regulation of transcription, DNA-dependent	Biological regulation
Glyma11g02220	GO:0030007	cellular potassium ion homeostasis	Biological regulation
Glyma11g02510	GO:0050794	regulation of cellular process	Biological regulation
Glyma11g11190	GO:0007169	transmembrane receptor protein tyrosine kinase signaling pathway	Biological regulation
Glyma11g37350	GO:0031323	regulation of cellular metabolic process	Biological regulation
Glyma12g03250	GO:0007165	signal transduction	Biological regulation
Glyma12g05760	GO:0006355	regulation of transcription, DNA-dependent	Biological regulation
Glyma12g10350	GO:0006355	regulation of transcription, DNA-dependent	Biological regulation
Glyma12g29370	GO:0051302	regulation of cell division	Biological regulation
Glyma12g33990	GO:0006355	regulation of transcription, DNA-dependent	Biological regulation
Glyma13g02860	GO:0006355	regulation of transcription, DNA-dependent	Biological regulation
Glyma13g17800	GO:0006355	regulation of transcription, DNA-dependent	Biological regulation
Glyma13g29520	GO:0009966	regulation of signal transduction	Biological regulation
Glyma13g31800	GO:0006355	regulation of transcription, DNA-dependent	Biological regulation
Glyma13g32430	GO:0051252	regulation of RNA metabolic process	Biological regulation
Glyma13g36070	GO:0030307	positive regulation of cell growth	Biological regulation
Glyma13g36910	GO:0007264	small GTPase mediated signal transduction	Biological regulation
Glyma13g40240	GO:0051302	regulation of cell division	Biological regulation
Glyma13g41340	GO:0045454	cell redox homeostasis	Biological regulation
Glyma14g05260	GO:0007169	transmembrane receptor protein tyrosine kinase signaling pathway	Biological regulation
Glyma14g11660	GO:0006357	regulation of transcription from RNA polymerase II promoter	Biological regulation
Glyma14g21820	GO:0007169	transmembrane receptor protein tyrosine kinase signaling pathway	Biological regulation
Glyma14g22970	GO:0006355	regulation of transcription, DNA-dependent	Biological regulation
Glyma14g29040	GO:0006355	regulation of transcription, DNA-dependent	Biological regulation
Glyma14g34640	GO:0045454	cell redox homeostasis	Biological regulation
Glyma14g35560	GO:0051782	negative regulation of cell division	Biological regulation
Glyma14g38650	GO:0007169	transmembrane receptor protein tyrosine kinase signaling pathway	Biological regulation
Glyma14g40580	GO:0006355	regulation of transcription, DNA-dependent	Biological regulation
Glyma15g11680	GO:0006355	regulation of transcription, DNA-dependent	Biological regulation
Glyma15g37900	GO:0007169	transmembrane receptor protein tyrosine kinase signaling pathway	Biological regulation
Glyma16g00590	GO:0040010	positive regulation of growth rate	Biological regulation
Glyma16g04720	GO:0048504	regulation of timing of organ formation	Biological regulation
Glyma16g07060	GO:0007169	transmembrane receptor protein tyrosine kinase signaling pathway	Biological regulation
Glyma16g26810	GO:0051782	negative regulation of cell division	Biological regulation
Glyma16g27260	GO:0007169	transmembrane receptor protein tyrosine kinase signaling pathway	Biological regulation
Glyma16g32330	GO:0006355	regulation of transcription, DNA-dependent	Biological regulation
Glyma17g01490	GO:0006355	regulation of transcription, DNA-dependent	Biological regulation
Glyma17g05650	GO:0043086	negative regulation of catalytic activity	Biological regulation
Glyma17g14100	GO:0006355	regulation of transcription, DNA-dependent	Biological regulation
Glyma17g14110	GO:0006355	regulation of transcription, DNA-dependent	Biological regulation
Glyma17g35800	GO:0040010	positive regulation of growth rate	Biological regulation
Glyma18g00610	GO:0007165	signal transduction	Biological regulation
Glyma18g01400	GO:0007165	signal transduction	Biological regulation
Glyma18g02850	GO:0007169	transmembrane receptor protein tyrosine kinase signaling pathway	Biological regulation
Glyma18g05710	GO:0007169	transmembrane receptor protein tyrosine kinase signaling pathway	Biological regulation
Glyma18g11030	GO:0007165	signal transduction	Biological regulation
Glyma18g22880	GO:0008285	negative regulation of cell proliferation	Biological regulation
Glyma18g33460	GO:0006355	regulation of transcription, DNA-dependent	Biological regulation
Glyma18g42610	GO:0007169	transmembrane receptor protein tyrosine kinase signaling pathway	Biological regulation
Glyma18g43620	GO:0007186	G-protein coupled receptor signaling pathway	Biological regulation
Glyma18g44950	GO:0007169	transmembrane receptor protein tyrosine kinase signaling pathway	Biological regulation
Glyma18g48940	GO:0007169	transmembrane receptor protein tyrosine kinase signaling pathway	Biological regulation
Glyma19g27260	GO:0010482	regulation of epidermal cell division	Biological regulation
Glyma20g25220	GO:0007169	transmembrane receptor protein tyrosine kinase signaling pathway	Biological regulation
Glyma20g36830	GO:0048523	negative regulation of cellular process	Biological regulation
Glyma01g03760	GO:0009835	fruit ripening	Growth and Development
Glyma01g22510	GO:0007275	multicellular organismal development	Growth and Development
Glyma01g34620	GO:0009943	adaxial/abaxial axis specification	Growth and Development
Glyma01g40360	GO:0007275	multicellular organismal development	Growth and Development
Glyma01g40880	GO:0048765	root hair cell differentiation	Growth and Development
Glyma01g41330	GO:0009826	unidimensional cell growth	Growth and Development
Glyma01g44280	GO:0048367	shoot development	Growth and Development
Glyma02g03960	GO:0009835	fruit ripening	Growth and Development
Glyma02g42440	GO:0009793	embryo development ending in seed dormancy	Growth and Development
Glyma03g31050	GO:0030448	hyphal growth	Growth and Development
Glyma03g37970	GO:0048235	pollen sperm cell differentiation	Growth and Development
Glyma04g03870	GO:0010103	stomatal complex morphogenesis	Growth and Development
Glyma04g20620	GO:0042335	cuticle development	Growth and Development
Glyma04g32680	GO:0001764	neuron migration	Growth and Development
Glyma05g28930	GO:0010197	polar nucleus fusion	Growth and Development
Glyma05g30380	GO:0048653	anther development	Growth and Development
Glyma06g15910	GO:0030448	hyphal growth	Growth and Development
Glyma06g24480	GO:0042335	cuticle development	Growth and Development
Glyma06g41500	GO:0009640	photomorphogenesis	Growth and Development
Glyma07g10180	GO:0009965	leaf morphogenesis	Growth and Development
Glyma07g31180	GO:0009294	DNA mediated transformation	Growth and Development
Glyma07g39630	GO:0007275	multicellular organismal development	Growth and Development
Glyma07g39650	GO:0009640	photomorphogenesis	Growth and Development
Glyma08g02130	GO:0009835	fruit ripening	Growth and Development
Glyma08g12100	GO:0010197	polar nucleus fusion	Growth and Development
Glyma09g01390	GO:0007275	multicellular organismal development	Growth and Development
Glyma09g01440	GO:0009640	photomorphogenesis	Growth and Development
Glyma09g07470	GO:0010197	polar nucleus fusion	Growth and Development
Glyma09g07920	GO:0009792	embryo development ending in birth or egg hatching	Growth and Development
Glyma09g33510	GO:0009793	embryo development ending in seed dormancy	Growth and Development
Glyma09g35950	GO:0010103	stomatal complex morphogenesis	Growth and Development
Glyma10g03470	GO:0009913	epidermal cell differentiation	Growth and Development
Glyma10g04640	GO:0009826	unidimensional cell growth	Growth and Development
Glyma10g07860	GO:0010197	polar nucleus fusion	Growth and Development
Glyma10g31240	GO:0009793	embryo development ending in seed dormancy	Growth and Development
Glyma10g32260	GO:0042335	cuticle development	Growth and Development
Glyma10g35760	GO:0009965	leaf morphogenesis	Growth and Development
Glyma10g36360	GO:0007275	multicellular organismal development	Growth and Development
Glyma11g01230	GO:0048367	shoot development	Growth and Development
Glyma11g10240	GO:0009826	unidimensional cell growth	Growth and Development
Glyma11g35570	GO:0048765	root hair cell differentiation	Growth and Development
Glyma12g02550	GO:0009826	unidimensional cell growth	Growth and Development
Glyma12g16750	GO:0009640	photomorphogenesis	Growth and Development
Glyma13g18940	GO:0009826	unidimensional cell growth	Growth and Development
Glyma13g21690	GO:0010197	polar nucleus fusion	Growth and Development
Glyma13g41090	GO:0030437	ascospore formation	Growth and Development
Glyma14g09990	GO:0030154	cell differentiation	Growth and Development
Glyma14g27290	GO:0009640	photomorphogenesis	Growth and Development
Glyma15g12320	GO:0009640	photomorphogenesis	Growth and Development
Glyma15g18640	GO:0010197	polar nucleus fusion	Growth and Development
Glyma15g19000	GO:0009792	embryo development ending in birth or egg hatching	Growth and Development
Glyma16g01940	GO:0007275	multicellular organismal development	Growth and Development
Glyma17g01150	GO:0009640	photomorphogenesis	Growth and Development
Glyma17g03390	GO:0048765	root hair cell differentiation	Growth and Development
Glyma17g15060	GO:0007275	multicellular organismal development	Growth and Development
Glyma17g23740	GO:0007275	multicellular organismal development	Growth and Development
Glyma18g18920	GO:0010087	phloem or xylem histogenesis	Growth and Development
Glyma19g02680	GO:0007422	peripheral nervous system development	Growth and Development
Glyma19g04210	GO:0009825	multidimensional cell growth	Growth and Development
Glyma19g43580	GO:0016358	dendrite development	Growth and Development
Glyma19g44130	GO:0048513	organ development	Growth and Development
Glyma19g45280	GO:0040007	growth	Growth and Development
Glyma20g00760	GO:0009826	unidimensional cell growth	Growth and Development
Glyma20g31210	GO:0007275	multicellular organismal development	Growth and Development
Glyma20g33450	GO:0009555	pollen development	Growth and Development
Glyma20g35340	GO:0042335	cuticle development	Growth and Development
Glyma01g05440	GO:0015867	ATP transport	Transport
Glyma01g36590	GO:0043090	amino acid import	Transport
Glyma02g11800	GO:0015867	ATP transport	Transport
Glyma02g37460	GO:0015741	fumarate transport	Transport
Glyma03g20170	GO:0030001	metal ion transport	Transport
Glyma04g02110	GO:0043090	amino acid import	Transport
Glyma04g07390	GO:0006820	anion transport	Transport
Glyma04g38650	GO:0015800	acidic amino acid transport	Transport
Glyma05g37420	GO:0030001	metal ion transport	Transport
Glyma05g37690	GO:0006813	potassium ion transport	Transport
Glyma06g07480	GO:0006820	anion transport	Transport
Glyma06g12570	GO:0006886	intracellular protein transport	Transport
Glyma06g20360	GO:0006810	transport	Transport
Glyma07g30880	GO:0015770	sucrose transport	Transport
Glyma07g31280	GO:0006810	transport	Transport
Glyma08g01900	GO:0006813	potassium ion transport	Transport
Glyma08g03940	GO:0015770	sucrose transport	Transport
Glyma09g06630	GO:0016192	vesicle-mediated transport	Transport
Glyma09g37220	GO:0006857	oligopeptide transport	Transport
Glyma09g37270	GO:0006865	amino acid transport	Transport
Glyma10g26740	GO:0006869	lipid transport	Transport
Glyma10g34540	GO:0043090	amino acid import	Transport
Glyma10g37500	GO:0030001	metal ion transport	Transport
Glyma11g08770	GO:0043090	amino acid import	Transport
Glyma11g08890	GO:0006810	transport	Transport
Glyma11g10280	GO:0043090	amino acid import	Transport
Glyma11g20030	GO:0030001	metal ion transport	Transport
Glyma11g36460	GO:0006869	lipid transport	Transport
Glyma12g08440	GO:0006825	copper ion transport	Transport
Glyma14g35730	GO:0015741	fumarate transport	Transport
Glyma15g17810	GO:0016192	vesicle-mediated transport	Transport
Glyma16g29650	GO:0030001	metal ion transport	Transport
Glyma16g29710	GO:0030001	metal ion transport	Transport
Glyma17g00930	GO:0006886	intracellular protein transport	Transport
Glyma17g10450	GO:0006857	oligopeptide transport	Transport
Glyma18g39880	GO:0015918	sterol transport	Transport
Glyma18g44480	GO:0015931	nucleobase-containing compound transport	Transport
Glyma18g50740	GO:0006839	mitochondrial transport	Transport
Glyma20g22110	GO:0042773	ATP synthesis coupled electron transport	Transport
Glyma20g33000	GO:0043090	amino acid import	Transport
Glyma0023s00610	GO:0008152	metabolic process	Metabolism
Glyma0092s00200	GO:0019684	photosynthesis, light reaction	Metabolism
Glyma01g01010	GO:0045490	pectin catabolic process	Metabolism
Glyma01g04250	GO:0019761	glucosinolate biosynthetic process	Metabolism
Glyma01g04750	GO:0006457	protein folding	Metabolism
Glyma01g05020	GO:0006468	protein phosphorylation	Metabolism
Glyma01g10070	GO:0008295	spermidine biosynthetic process	Metabolism
Glyma01g10080	GO:0008295	spermidine biosynthetic process	Metabolism
Glyma01g29670	GO:0005975	carbohydrate metabolic process	Metabolism
Glyma01g29930	GO:0019748	secondary metabolic process	Metabolism
Glyma01g37100	GO:0006468	protein phosphorylation	Metabolism
Glyma01g37950	GO:0016567	protein ubiquitination	Metabolism
Glyma01g38550	GO:0016998	cell wall macromolecule catabolic process	Metabolism
Glyma01g39380	GO:0006468	protein phosphorylation	Metabolism
Glyma01g41200	GO:0006468	protein phosphorylation	Metabolism
Glyma01g42120	GO:0006546	glycine catabolic process	Metabolism
Glyma02g01150	GO:0006468	protein phosphorylation	Metabolism
Glyma02g04210	GO:0006468	protein phosphorylation	Metabolism
Glyma02g06200	GO:0016567	protein ubiquitination	Metabolism
Glyma02g13460	GO:0046777	protein autophosphorylation	Metabolism
Glyma02g14040	GO:0046513	ceramide biosynthetic process	Metabolism
Glyma02g14060	GO:0046513	ceramide biosynthetic process	Metabolism
Glyma02g16710	GO:0006508	proteolysis	Metabolism
Glyma02g25930	GO:0008152	metabolic process	Metabolism
Glyma02g34180	GO:0006098	pentose-phosphate shunt	Metabolism
Glyma02g35350	GO:0016567	protein ubiquitination	Metabolism
Glyma02g41070	GO:0006508	proteolysis	Metabolism
Glyma02g42470	GO:0008152	metabolic process	Metabolism
Glyma02g45410	GO:0008152	metabolic process	Metabolism
Glyma03g01270	GO:0009231	riboflavin biosynthetic process	Metabolism
Glyma03g19810	GO:0008152	metabolic process	Metabolism
Glyma03g22230	GO:0006468	protein phosphorylation	Metabolism
Glyma03g25340	GO:0006468	protein phosphorylation	Metabolism
Glyma03g36100	GO:0016567	protein ubiquitination	Metabolism
Glyma03g37160	GO:0006278	RNA-dependent DNA replication	Metabolism
Glyma04g09180	GO:0006096	glycolysis	Metabolism
Glyma04g09670	GO:0005975	carbohydrate metabolic process	Metabolism
Glyma04g10710	GO:0008616	queuosine biosynthetic process	Metabolism
Glyma04g38850	GO:0006418	tRNA aminoacylation for protein translation	Metabolism
Glyma04g42760	GO:0006508	proteolysis	Metabolism
Glyma05g04590	GO:0006508	proteolysis	Metabolism
Glyma05g04630	GO:0016051	carbohydrate biosynthetic process	Metabolism
Glyma05g05730	GO:0006468	protein phosphorylation	Metabolism
Glyma05g08650	GO:0009809	lignin biosynthetic process	Metabolism
Glyma05g25640	GO:0006468	protein phosphorylation	Metabolism
Glyma05g30870	GO:0006487	protein N-linked glycosylation	Metabolism
Glyma05g33140	GO:0055114	oxidation-reduction process	Metabolism
Glyma05g33470	GO:0055114	oxidation-reduction process	Metabolism
Glyma06g00680	GO:0005975	carbohydrate metabolic process	Metabolism
Glyma06g02010	GO:0006468	protein phosphorylation	Metabolism
Glyma06g02350	GO:0008380	RNA splicing	Metabolism
Glyma06g03970	GO:0006468	protein phosphorylation	Metabolism
Glyma06g06310	GO:0006470	protein dephosphorylation	Metabolism
Glyma06g07170	GO:0006468	protein phosphorylation	Metabolism
Glyma06g09430	GO:0046853	inositol or phosphatidylinositol phosphorylation	Metabolism
Glyma06g11330	GO:0006486	protein glycosylation	Metabolism
Glyma06g11600	GO:0006468	protein phosphorylation	Metabolism
Glyma06g11990	GO:0006508	proteolysis	Metabolism
Glyma06g13730	GO:0016567	protein ubiquitination	Metabolism
Glyma06g19590	GO:0005992	trehalose biosynthetic process	Metabolism
Glyma06g40240	GO:0006468	protein phosphorylation	Metabolism
Glyma06g42500	GO:0006508	proteolysis	Metabolism
Glyma06g44730	GO:0006468	protein phosphorylation	Metabolism
Glyma06g47630	GO:0005992	trehalose biosynthetic process	Metabolism
Glyma07g00870	GO:0006633	fatty acid biosynthetic process	Metabolism
Glyma07g06100	GO:0006508	proteolysis	Metabolism
Glyma07g07510	GO:0006468	protein phosphorylation	Metabolism
Glyma07g09200	GO:0016567	protein ubiquitination	Metabolism
Glyma07g10460	GO:0006468	protein phosphorylation	Metabolism
Glyma07g10690	GO:0006468	protein phosphorylation	Metabolism
Glyma07g15580	GO:0016042	lipid catabolic process	Metabolism
Glyma07g30250	GO:0006468	protein phosphorylation	Metabolism
Glyma07g31460	GO:0006468	protein phosphorylation	Metabolism
Glyma07g34300	GO:0006508	proteolysis	Metabolism
Glyma07g36440	GO:0008152	metabolic process	Metabolism
Glyma07g38790	GO:0008152	metabolic process	Metabolism
Glyma07g40310	GO:0006680	glucosylceramide catabolic process	Metabolism
Glyma08g00480	GO:0006508	proteolysis	Metabolism
Glyma08g02050	GO:0005975	carbohydrate metabolic process	Metabolism
Glyma08g03840	GO:0055114	oxidation-reduction process	Metabolism
Glyma08g04380	GO:0009699	phenylpropanoid biosynthetic process	Metabolism
Glyma08g06490	GO:0006468	protein phosphorylation	Metabolism
Glyma08g09990	GO:0006468	protein phosphorylation	Metabolism
Glyma08g11300	GO:0006073	cellular glucan metabolic process	Metabolism
Glyma08g15960	GO:0005975	carbohydrate metabolic process	Metabolism
Glyma08g18520	GO:0006468	protein phosphorylation	Metabolism
Glyma08g19430	GO:0006000	fructose metabolic process	Metabolism
Glyma08g40270	GO:0006508	proteolysis	Metabolism
Glyma08g41120	GO:0006633	fatty acid biosynthetic process	Metabolism
Glyma08g46650	GO:0006468	protein phosphorylation	Metabolism
Glyma09g00800	GO:0006468	protein phosphorylation	Metabolism
Glyma09g05010	GO:0000271	polysaccharide biosynthetic process	Metabolism
Glyma09g15090	GO:0006468	protein phosphorylation	Metabolism
Glyma09g25470	GO:0044237	cellular metabolic process	Metabolism
Glyma09g31290	GO:0006468	protein phosphorylation	Metabolism
Glyma09g31330	GO:0006468	protein phosphorylation	Metabolism
Glyma09g31370	GO:0006468	protein phosphorylation	Metabolism
Glyma09g32240	GO:0008152	metabolic process	Metabolism
Glyma09g33120	GO:0006468	protein phosphorylation	Metabolism
Glyma09g35870	GO:0005975	carbohydrate metabolic process	Metabolism
Glyma09g39840	GO:0008152	metabolic process	Metabolism
Glyma09g41160	GO:0006468	protein phosphorylation	Metabolism
Glyma10g01200	GO:0006468	protein phosphorylation	Metabolism
Glyma10g01770	GO:0006629	lipid metabolic process	Metabolism
Glyma10g04710	GO:0006014	D-ribose metabolic process	Metabolism
Glyma10g05990	GO:0006468	protein phosphorylation	Metabolism
Glyma10g11700	GO:0008152	metabolic process	Metabolism
Glyma10g29550	GO:0005975	carbohydrate metabolic process	Metabolism
Glyma10g32270	GO:0016567	protein ubiquitination	Metabolism
Glyma10g36380	GO:0042744	hydrogen peroxide catabolic process	Metabolism
Glyma10g37200	GO:0006032	chitin catabolic process	Metabolism
Glyma10g37590	GO:0046777	protein autophosphorylation	Metabolism
Glyma10g41740	GO:0006468	protein phosphorylation	Metabolism
Glyma11g05430	GO:0006470	protein dephosphorylation	Metabolism
Glyma11g05880	GO:0006468	protein phosphorylation	Metabolism
Glyma11g07430	GO:0046274	lignin catabolic process	Metabolism
Glyma11g08180	GO:0006468	protein phosphorylation	Metabolism
Glyma11g09060	GO:0006468	protein phosphorylation	Metabolism
Glyma11g09070	GO:0006468	protein phosphorylation	Metabolism
Glyma11g09930	GO:0019674	NAD metabolic process	Metabolism
Glyma11g13800	GO:0005975	carbohydrate metabolic process	Metabolism
Glyma11g13810	GO:0005975	carbohydrate metabolic process	Metabolism
Glyma11g13820	GO:0005975	carbohydrate metabolic process	Metabolism
Glyma11g13830	GO:0005975	carbohydrate metabolic process	Metabolism
Glyma11g20460	GO:0009058	biosynthetic process	Metabolism
Glyma11g24410	GO:0006468	protein phosphorylation	Metabolism
Glyma11g31310	GO:0044237	cellular metabolic process	Metabolism
Glyma11g34150	GO:0006508	proteolysis	Metabolism
Glyma12g00460	GO:0006468	protein phosphorylation	Metabolism
Glyma12g05820	GO:0005975	carbohydrate metabolic process	Metabolism
Glyma12g10070	GO:0016567	protein ubiquitination	Metabolism
Glyma12g12830	GO:0006468	protein phosphorylation	Metabolism
Glyma12g17360	GO:0006468	protein phosphorylation	Metabolism
Glyma12g18950	GO:0006468	protein phosphorylation	Metabolism
Glyma12g21090	GO:0006468	protein phosphorylation	Metabolism
Glyma12g30430	GO:0006508	proteolysis	Metabolism
Glyma12g31780	GO:0030244	cellulose biosynthetic process	Metabolism
Glyma12g32520	GO:0006468	protein phosphorylation	Metabolism
Glyma12g33790	GO:0019538	protein metabolic process	Metabolism
Glyma13g00370	GO:0006468	protein phosphorylation	Metabolism
Glyma13g01690	GO:0008152	metabolic process	Metabolism
Glyma13g01910	GO:0005992	trehalose biosynthetic process	Metabolism
Glyma13g04120	GO:0016310	phosphorylation	Metabolism
Glyma13g06490	GO:0046777	protein autophosphorylation	Metabolism
Glyma13g06520	GO:0046777	protein autophosphorylation	Metabolism
Glyma13g06600	GO:0046777	protein autophosphorylation	Metabolism
Glyma13g09690	GO:0006468	protein phosphorylation	Metabolism
Glyma13g09840	GO:0006468	protein phosphorylation	Metabolism
Glyma13g10000	GO:0006468	protein phosphorylation	Metabolism
Glyma13g14190	GO:0008152	metabolic process	Metabolism
Glyma13g20280	GO:0006468	protein phosphorylation	Metabolism
Glyma13g25150	GO:0008152	metabolic process	Metabolism
Glyma13g27820	GO:0006508	proteolysis	Metabolism
Glyma13g32220	GO:0006468	protein phosphorylation	Metabolism
Glyma13g37230	GO:0006412	translation	Metabolism
Glyma13g38040	GO:0006265	DNA topological change	Metabolism
Glyma13g39150	GO:0016120	carotene biosynthetic process	Metabolism
Glyma13g39980	GO:0008152	metabolic process	Metabolism
Glyma13g40640	GO:0046777	protein autophosphorylation	Metabolism
Glyma14g26960	GO:0006468	protein phosphorylation	Metabolism
Glyma14g34610	GO:0005992	trehalose biosynthetic process	Metabolism
Glyma14g35160	GO:0008152	metabolic process	Metabolism
Glyma14g35190	GO:0008152	metabolic process	Metabolism
Glyma14g35220	GO:0008152	metabolic process	Metabolism
Glyma14g35720	GO:0044249	cellular biosynthetic process	Metabolism
Glyma14g39950	GO:0006418	tRNA aminoacylation for protein translation	Metabolism
Glyma15g01820	GO:0006468	protein phosphorylation	Metabolism
Glyma15g04320	GO:0005975	carbohydrate metabolic process	Metabolism
Glyma15g07070	GO:0006468	protein phosphorylation	Metabolism
Glyma15g07090	GO:0006468	protein phosphorylation	Metabolism
Glyma15g10180	GO:0006696	ergosterol biosynthetic process	Metabolism
Glyma15g11140	GO:0006508	proteolysis	Metabolism
Glyma15g11160	GO:0006508	proteolysis	Metabolism
Glyma15g14550	GO:0006412	translation	Metabolism
Glyma15g15820	GO:0000271	polysaccharide biosynthetic process	Metabolism
Glyma15g19600	GO:0006468	protein phosphorylation	Metabolism
Glyma15g23920	GO:0008152	metabolic process	Metabolism
Glyma16g02470	GO:0016567	protein ubiquitination	Metabolism
Glyma16g17250	GO:0009058	biosynthetic process	Metabolism
Glyma16g22460	GO:0006468	protein phosphorylation	Metabolism
Glyma16g25240	GO:0016567	protein ubiquitination	Metabolism
Glyma16g32640	GO:0006468	protein phosphorylation	Metabolism
Glyma17g04410	GO:0006468	protein phosphorylation	Metabolism
Glyma17g05510	GO:0006508	proteolysis	Metabolism
Glyma17g12680	GO:0006468	protein phosphorylation	Metabolism
Glyma17g19920	GO:0006629	lipid metabolic process	Metabolism
Glyma17g24400	GO:0009086	methionine biosynthetic process	Metabolism
Glyma17g32690	GO:0006468	protein phosphorylation	Metabolism
Glyma17g32720	GO:0015074	DNA integration	Metabolism
Glyma17g32750	GO:0006468	protein phosphorylation	Metabolism
Glyma17g32780	GO:0015074	DNA integration	Metabolism
Glyma17g32830	GO:0015074	DNA integration	Metabolism
Glyma18g01740	GO:0006487	protein N-linked glycosylation	Metabolism
Glyma18g20470	GO:0006468	protein phosphorylation	Metabolism
Glyma18g20500	GO:0006468	protein phosphorylation	Metabolism
Glyma18g44310	GO:0042744	hydrogen peroxide catabolic process	Metabolism
Glyma18g44630	GO:0006468	protein phosphorylation	Metabolism
Glyma18g47070	GO:0046777	protein autophosphorylation	Metabolism
Glyma18g49210	GO:0006012	galactose metabolic process	Metabolism
Glyma18g50710	GO:0046777	protein autophosphorylation	Metabolism
Glyma18g50860	GO:0046777	protein autophosphorylation	Metabolism
Glyma19g00230	GO:0005975	carbohydrate metabolic process	Metabolism
Glyma19g03460	GO:0010417	glucuronoxylan biosynthetic process	Metabolism
Glyma19g32980	GO:0006470	protein dephosphorylation	Metabolism
Glyma19g37770	GO:0006468	protein phosphorylation	Metabolism
Glyma19g38670	GO:0016567	protein ubiquitination	Metabolism
Glyma19g39770	GO:0006278	RNA-dependent DNA replication	Metabolism
Glyma19g41430	GO:0005975	carbohydrate metabolic process	Metabolism
Glyma20g02240	GO:0005975	carbohydrate metabolic process	Metabolism
Glyma20g25400	GO:0006468	protein phosphorylation	Metabolism
Glyma20g30450	GO:0006032	chitin catabolic process	Metabolism
Glyma20g37180	GO:0046777	protein autophosphorylation	Metabolism
Glyma20g38590	GO:0042744	hydrogen peroxide catabolic process	Metabolism
Glyma01g08640	GO:0006915	apoptotic process	Miscellaneous
Glyma02g04350	GO:0009987	cellular process	Miscellaneous
Glyma02g09540	GO:0042545	cell wall modification	Miscellaneous
Glyma02g40890	GO:0006909	phagocytosis	Miscellaneous
Glyma03g31620	GO:0046739	spread of virus in multicellular host	Miscellaneous
Glyma04g41760	GO:0006928	cellular component movement	Miscellaneous
Glyma05g03240	GO:0001539	ciliary or flagellar motility	Miscellaneous
Glyma05g35930	GO:0042545	cell wall modification	Miscellaneous
Glyma05g37680	GO:0016043	cellular component organization	Miscellaneous
Glyma06g14660	GO:0009987	cellular process	Miscellaneous
Glyma07g17290	GO:0009987	cellular process	Miscellaneous
Glyma07g17370	GO:0009987	cellular process	Miscellaneous
Glyma09g08920	GO:0042545	cell wall modification	Miscellaneous
Glyma11g15420	GO:0006904	vesicle docking involved in exocytosis	Miscellaneous
Glyma11g25660	GO:0001539	ciliary or flagellar motility	Miscellaneous
Glyma11g25670	GO:0001539	ciliary or flagellar motility	Miscellaneous
Glyma12g33150	GO:0006996	organelle organization	Miscellaneous
Glyma12g35200	GO:0007017	microtubule-based process	Miscellaneous
Glyma12g36510	GO:0006915	apoptotic process	Miscellaneous
Glyma13g30620	GO:0009987	cellular process	Miscellaneous
Glyma13g30650	GO:0009987	cellular process	Miscellaneous
Glyma13g31610	GO:0009987	cellular process	Miscellaneous
Glyma14g37920	GO:0006904	vesicle docking involved in exocytosis	Miscellaneous
Glyma15g13170	GO:0006915	apoptotic process	Miscellaneous
Glyma15g20500	GO:0042545	cell wall modification	Miscellaneous
Glyma16g01640	GO:0042545	cell wall modification	Miscellaneous
Glyma17g04940	GO:0042545	cell wall modification	Miscellaneous
Glyma17g13820	GO:0001539	ciliary or flagellar motility	Miscellaneous
Glyma18g09290	GO:0006915	apoptotic process	Miscellaneous
Glyma18g10470	GO:0006915	apoptotic process	Miscellaneous
Glyma20g34920	GO:0009987	cellular process	Miscellaneous
Rps3-b Down regulated
Glyma03g37230	GO:0048573	photoperiodism, flowering	Response to biotic or abiotic stress
Glyma0022s00480	GO:0006284	base-excision repair	Response to biotic or abiotic stress
Glyma0041s00350	GO:0009734	auxin mediated signaling pathway	Response to biotic or abiotic stress
Glyma01g02350	GO:0009734	auxin mediated signaling pathway	Response to biotic or abiotic stress
Glyma01g04060	GO:0009734	auxin mediated signaling pathway	Response to biotic or abiotic stress
Glyma01g04530	GO:0009737	response to abscisic acid stimulus	Response to biotic or abiotic stress
Glyma01g05410	GO:0009737	response to abscisic acid stimulus	Response to biotic or abiotic stress
Glyma01g06030	GO:0009739	response to gibberellin stimulus	Response to biotic or abiotic stress
Glyma01g20720	GO:0007186	G-protein coupled receptor signaling pathway	Response to biotic or abiotic stress
Glyma01g25710	GO:0009610	response to symbiotic fungus	Response to biotic or abiotic stress
Glyma01g36210	GO:0009416	response to light stimulus	Response to biotic or abiotic stress
Glyma01g36620	GO:0009753	response to jasmonic acid stimulus	Response to biotic or abiotic stress
Glyma01g38780	GO:0009416	response to light stimulus	Response to biotic or abiotic stress
Glyma01g42410	GO:0009416	response to light stimulus	Response to biotic or abiotic stress
Glyma01g42950	GO:0009651	response to salt stress	Response to biotic or abiotic stress
Glyma02g00790	GO:0006952	defense response	Response to biotic or abiotic stress
Glyma02g02290	GO:0009738	abscisic acid mediated signaling pathway	Response to biotic or abiotic stress
Glyma02g02400	GO:0006284	base-excision repair	Response to biotic or abiotic stress
Glyma02g02650	GO:0010224	response to UV-B	Response to biotic or abiotic stress
Glyma02g03680	GO:0006952	defense response	Response to biotic or abiotic stress
Glyma02g05130	GO:0007638	mechanosensory behavior	Response to biotic or abiotic stress
Glyma02g05640	GO:0042742	defense response to bacterium	Response to biotic or abiotic stress
Glyma02g11710	GO:0051707	response to other organism	Response to biotic or abiotic stress
Glyma02g12020	GO:0009867	jasmonic acid mediated signaling pathway	Response to biotic or abiotic stress
Glyma02g12140	GO:0009739	response to gibberellin stimulus	Response to biotic or abiotic stress
Glyma02g12430	GO:0009733	response to auxin stimulus	Response to biotic or abiotic stress
Glyma02g13450	GO:0006950	response to stress	Response to biotic or abiotic stress
Glyma02g13540	GO:0009737	response to abscisic acid stimulus	Response to biotic or abiotic stress
Glyma02g14880	GO:0009738	abscisic acid mediated signaling pathway	Response to biotic or abiotic stress
Glyma02g16080	GO:0009734	auxin mediated signaling pathway	Response to biotic or abiotic stress
Glyma02g16490	GO:0009737	response to abscisic acid stimulus	Response to biotic or abiotic stress
Glyma02g21820	GO:0009736	cytokinin mediated signaling pathway	Response to biotic or abiotic stress
Glyma02g35630	GO:0051607	defense response to virus	Response to biotic or abiotic stress
Glyma02g37470	GO:0009733	response to auxin stimulus	Response to biotic or abiotic stress
Glyma02g37710	GO:0009409	response to cold	Response to biotic or abiotic stress
Glyma02g40360	GO:0009638	phototropism	Response to biotic or abiotic stress
Glyma02g42960	GO:0010286	heat acclimation	Response to biotic or abiotic stress
Glyma02g45810	GO:0006950	response to stress	Response to biotic or abiotic stress
Glyma02g47450	GO:0009959	negative gravitropism	Response to biotic or abiotic stress
Glyma03g00890	GO:0009626	plant-type hypersensitive response	Response to biotic or abiotic stress
Glyma03g01860	GO:0043481	anthocyanin accumulation in tissues in response to UV light	Response to biotic or abiotic stress
Glyma03g03520	GO:0010286	heat acclimation	Response to biotic or abiotic stress
Glyma03g03640	GO:0010286	heat acclimation	Response to biotic or abiotic stress
Glyma03g03670	GO:0010114	response to red light	Response to biotic or abiotic stress
Glyma03g04000	GO:0010017	red or far-red light signaling pathway	Response to biotic or abiotic stress
Glyma03g06660	GO:0009409	response to cold	Response to biotic or abiotic stress
Glyma03g07520	GO:0050826	response to freezing	Response to biotic or abiotic stress
Glyma03g09140	GO:0009734	auxin mediated signaling pathway	Response to biotic or abiotic stress
Glyma03g21620	GO:0010224	response to UV-B	Response to biotic or abiotic stress
Glyma03g30120	GO:0006950	response to stress	Response to biotic or abiotic stress
Glyma03g31210	GO:0009737	response to abscisic acid stimulus	Response to biotic or abiotic stress
Glyma03g33380	GO:0042742	defense response to bacterium	Response to biotic or abiotic stress
Glyma03g34080	GO:0009958	positive gravitropism	Response to biotic or abiotic stress
Glyma03g34310	GO:0009740	gibberellic acid mediated signaling pathway	Response to biotic or abiotic stress
Glyma03g34410	GO:0051707	response to other organism	Response to biotic or abiotic stress
Glyma03g34440	GO:0051707	response to other organism	Response to biotic or abiotic stress
Glyma03g36070	GO:0009610	response to symbiotic fungus	Response to biotic or abiotic stress
Glyma03g36770	GO:0009867	jasmonic acid mediated signaling pathway	Response to biotic or abiotic stress
Glyma03g36890	GO:0009638	phototropism	Response to biotic or abiotic stress
Glyma03g37420	GO:0009624	response to nematode	Response to biotic or abiotic stress
Glyma03g38000	GO:0050832	defense response to fungus	Response to biotic or abiotic stress
Glyma03g38410	GO:0009733	response to auxin stimulus	Response to biotic or abiotic stress
Glyma03g38640	GO:0009624	response to nematode	Response to biotic or abiotic stress
Glyma03g38660	GO:0009733	response to auxin stimulus	Response to biotic or abiotic stress
Glyma04g00500	GO:0010286	heat acclimation	Response to biotic or abiotic stress
Glyma04g00640	GO:0009734	auxin mediated signaling pathway	Response to biotic or abiotic stress
Glyma04g05290	GO:0050832	defense response to fungus	Response to biotic or abiotic stress
Glyma04g05490	GO:0009867	jasmonic acid mediated signaling pathway	Response to biotic or abiotic stress
Glyma04g05660	GO:0009409	response to cold	Response to biotic or abiotic stress
Glyma04g05720	GO:0006950	response to stress	Response to biotic or abiotic stress
Glyma04g08410	GO:0009737	response to abscisic acid stimulus	Response to biotic or abiotic stress
Glyma04g10050	GO:0006970	response to osmotic stress	Response to biotic or abiotic stress
Glyma04g12290	GO:0009624	response to nematode	Response to biotic or abiotic stress
Glyma04g28560	GO:0009617	response to bacterium	Response to biotic or abiotic stress
Glyma04g33610	GO:0009740	gibberellic acid mediated signaling pathway	Response to biotic or abiotic stress
Glyma04g33770	GO:0009725	response to hormone stimulus	Response to biotic or abiotic stress
Glyma04g33880	GO:0042538	hyperosmotic salinity response	Response to biotic or abiotic stress
Glyma04g40630	GO:0051607	defense response to virus	Response to biotic or abiotic stress
Glyma04g40960	GO:0009651	response to salt stress	Response to biotic or abiotic stress
Glyma04g42110	GO:0009737	response to abscisic acid stimulus	Response to biotic or abiotic stress
Glyma04g42160	GO:0010286	heat acclimation	Response to biotic or abiotic stress
Glyma04g42390	GO:0006950	response to stress	Response to biotic or abiotic stress
Glyma04g42740	GO:0009737	response to abscisic acid stimulus	Response to biotic or abiotic stress
Glyma04g43150	GO:0009734	auxin mediated signaling pathway	Response to biotic or abiotic stress
Glyma04g43410	GO:0042742	defense response to bacterium	Response to biotic or abiotic stress
Glyma05g00310	GO:0042493	response to drug	Response to biotic or abiotic stress
Glyma05g01640	GO:0009737	response to abscisic acid stimulus	Response to biotic or abiotic stress
Glyma05g01920	GO:0009734	auxin mediated signaling pathway	Response to biotic or abiotic stress
Glyma05g03020	GO:0042538	hyperosmotic salinity response	Response to biotic or abiotic stress
Glyma05g03490	GO:0009630	gravitropism	Response to biotic or abiotic stress
Glyma05g03780	GO:0009737	response to abscisic acid stimulus	Response to biotic or abiotic stress
Glyma05g04990	GO:0009734	auxin mediated signaling pathway	Response to biotic or abiotic stress
Glyma05g08590	GO:0009409	response to cold	Response to biotic or abiotic stress
Glyma05g22380	GO:0009416	response to light stimulus	Response to biotic or abiotic stress
Glyma05g26050	GO:0007218	neuropeptide signaling pathway	Response to biotic or abiotic stress
Glyma05g26080	GO:0010114	response to red light	Response to biotic or abiotic stress
Glyma05g26770	GO:0009742	brassinosteroid mediated signaling pathway	Response to biotic or abiotic stress
Glyma05g27670	GO:0009736	cytokinin mediated signaling pathway	Response to biotic or abiotic stress
Glyma05g32040	GO:0009749	response to glucose stimulus	Response to biotic or abiotic stress
Glyma05g34850	GO:0009624	response to nematode	Response to biotic or abiotic stress
Glyma05g35180	GO:0010044	response to aluminum ion	Response to biotic or abiotic stress
Glyma05g36110	GO:0050832	defense response to fungus	Response to biotic or abiotic stress
Glyma05g37550	GO:0009610	response to symbiotic fungus	Response to biotic or abiotic stress
Glyma05g37730	GO:0009651	response to salt stress	Response to biotic or abiotic stress
Glyma05g38500	GO:0009737	response to abscisic acid stimulus	Response to biotic or abiotic stress
Glyma06g01060	GO:0009624	response to nematode	Response to biotic or abiotic stress
Glyma06g01470	GO:0009409	response to cold	Response to biotic or abiotic stress
Glyma06g03700	GO:0009742	brassinosteroid mediated signaling pathway	Response to biotic or abiotic stress
Glyma06g04390	GO:0009408	response to heat	Response to biotic or abiotic stress
Glyma06g05300	GO:0050832	defense response to fungus	Response to biotic or abiotic stress
Glyma06g05430	GO:0009610	response to symbiotic fungus	Response to biotic or abiotic stress
Glyma06g05510	GO:0009867	jasmonic acid mediated signaling pathway	Response to biotic or abiotic stress
Glyma06g05670	GO:0009409	response to cold	Response to biotic or abiotic stress
Glyma06g05740	GO:0009408	response to heat	Response to biotic or abiotic stress
Glyma06g07240	GO:0009873	ethylene mediated signaling pathway	Response to biotic or abiotic stress
Glyma06g08540	GO:0009737	response to abscisic acid stimulus	Response to biotic or abiotic stress
Glyma06g09990	GO:0009733	response to auxin stimulus	Response to biotic or abiotic stress
Glyma06g12630	GO:0009737	response to abscisic acid stimulus	Response to biotic or abiotic stress
Glyma06g12640	GO:0010286	heat acclimation	Response to biotic or abiotic stress
Glyma06g12690	GO:0009737	response to abscisic acid stimulus	Response to biotic or abiotic stress
Glyma06g12800	GO:0009742	brassinosteroid mediated signaling pathway	Response to biotic or abiotic stress
Glyma06g13890	GO:0009651	response to salt stress	Response to biotic or abiotic stress
Glyma06g18560	GO:0010286	heat acclimation	Response to biotic or abiotic stress
Glyma06g19330	GO:0009409	response to cold	Response to biotic or abiotic stress
Glyma06g19560	GO:0035094	response to nicotine	Response to biotic or abiotic stress
Glyma06g20800	GO:0009626	plant-type hypersensitive response	Response to biotic or abiotic stress
Glyma06g20810	GO:0009737	response to abscisic acid stimulus	Response to biotic or abiotic stress
Glyma06g20830	GO:0009740	gibberellic acid mediated signaling pathway	Response to biotic or abiotic stress
Glyma06g21730	GO:0050896	response to stimulus	Response to biotic or abiotic stress
Glyma06g27230	GO:0009742	brassinosteroid mediated signaling pathway	Response to biotic or abiotic stress
Glyma06g40860	GO:0009734	auxin mediated signaling pathway	Response to biotic or abiotic stress
Glyma06g42340	GO:0009651	response to salt stress	Response to biotic or abiotic stress
Glyma06g42800	GO:0006950	response to stress	Response to biotic or abiotic stress
Glyma06g46120	GO:0031028	septation initiation signaling cascade	Response to biotic or abiotic stress
Glyma06g48140	GO:0009624	response to nematode	Response to biotic or abiotic stress
Glyma07g02060	GO:0006950	response to stress	Response to biotic or abiotic stress
Glyma07g03780	GO:0006952	defense response	Response to biotic or abiotic stress
Glyma07g03840	GO:0009734	auxin mediated signaling pathway	Response to biotic or abiotic stress
Glyma07g04330	GO:0009409	response to cold	Response to biotic or abiotic stress
Glyma07g04340	GO:0009409	response to cold	Response to biotic or abiotic stress
Glyma07g05280	GO:0009611	response to wounding	Response to biotic or abiotic stress
Glyma07g05510	GO:0010299	detoxification of cobalt ion	Response to biotic or abiotic stress
Glyma07g05800	GO:0009651	response to salt stress	Response to biotic or abiotic stress
Glyma07g05950	GO:0009409	response to cold	Response to biotic or abiotic stress
Glyma07g06270	GO:0006952	defense response	Response to biotic or abiotic stress
Glyma07g07400	GO:0009737	response to abscisic acid stimulus	Response to biotic or abiotic stress
Glyma07g08710	GO:0009737	response to abscisic acid stimulus	Response to biotic or abiotic stress
Glyma07g09760	GO:0000302	response to reactive oxygen species	Response to biotic or abiotic stress
Glyma07g11550	GO:0009958	positive gravitropism	Response to biotic or abiotic stress
Glyma07g11580	GO:0006950	response to stress	Response to biotic or abiotic stress
Glyma07g11680	GO:0009610	response to symbiotic fungus	Response to biotic or abiotic stress
Glyma07g15910	GO:0009739	response to gibberellin stimulus	Response to biotic or abiotic stress
Glyma07g16070	GO:0009416	response to light stimulus	Response to biotic or abiotic stress
Glyma07g19360	GO:0006952	defense response	Response to biotic or abiotic stress
Glyma07g22340	GO:0009958	positive gravitropism	Response to biotic or abiotic stress
Glyma07g29960	GO:0009785	blue light signaling pathway	Response to biotic or abiotic stress
Glyma07g31870	GO:0050896	response to stimulus	Response to biotic or abiotic stress
Glyma07g32090	GO:0010286	heat acclimation	Response to biotic or abiotic stress
Glyma07g33460	GO:0009961	response to 1-aminocyclopropane-1-carboxylic acid	Response to biotic or abiotic stress
Glyma07g34190	GO:0009958	positive gravitropism	Response to biotic or abiotic stress
Glyma07g38440	GO:0009723	response to ethylene stimulus	Response to biotic or abiotic stress
Glyma07g39440	GO:0006950	response to stress	Response to biotic or abiotic stress
Glyma08g02020	GO:0009610	response to symbiotic fungus	Response to biotic or abiotic stress
Glyma08g02330	GO:0006952	defense response	Response to biotic or abiotic stress
Glyma08g03540	GO:0050832	defense response to fungus	Response to biotic or abiotic stress
Glyma08g04080	GO:0009737	response to abscisic acid stimulus	Response to biotic or abiotic stress
Glyma08g04840	GO:0009624	response to nematode	Response to biotic or abiotic stress
Glyma08g06130	GO:0009959	negative gravitropism	Response to biotic or abiotic stress
Glyma08g06390	GO:0009867	jasmonic acid mediated signaling pathway	Response to biotic or abiotic stress
Glyma08g07350	GO:0009408	response to heat	Response to biotic or abiotic stress
Glyma08g09750	GO:0009742	brassinosteroid mediated signaling pathway	Response to biotic or abiotic stress
Glyma08g13700	GO:0009734	auxin mediated signaling pathway	Response to biotic or abiotic stress
Glyma08g17570	GO:0045087	innate immune response	Response to biotic or abiotic stress
Glyma08g17670	GO:0042742	defense response to bacterium	Response to biotic or abiotic stress
Glyma08g18470	GO:0009734	auxin mediated signaling pathway	Response to biotic or abiotic stress
Glyma08g20650	GO:0006979	response to oxidative stress	Response to biotic or abiotic stress
Glyma08g24070	GO:0009624	response to nematode	Response to biotic or abiotic stress
Glyma08g24780	GO:0009737	response to abscisic acid stimulus	Response to biotic or abiotic stress
Glyma08g26930	GO:0009742	brassinosteroid mediated signaling pathway	Response to biotic or abiotic stress
Glyma08g39860	GO:0009605	response to external stimulus	Response to biotic or abiotic stress
Glyma08g40460	GO:0009737	response to abscisic acid stimulus	Response to biotic or abiotic stress
Glyma08g41620	GO:0010161	red light signaling pathway	Response to biotic or abiotic stress
Glyma08g42110	GO:0009863	salicylic acid mediated signaling pathway	Response to biotic or abiotic stress
Glyma08g43810	GO:0009624	response to nematode	Response to biotic or abiotic stress
Glyma08g46120	GO:0010224	response to UV-B	Response to biotic or abiotic stress
Glyma08g48240	GO:0009636	response to toxin	Response to biotic or abiotic stress
Glyma09g01650	GO:0009414	response to water deprivation	Response to biotic or abiotic stress
Glyma09g05830	GO:0009605	response to external stimulus	Response to biotic or abiotic stress
Glyma09g07070	GO:0009740	gibberellic acid mediated signaling pathway	Response to biotic or abiotic stress
Glyma09g07650	GO:0009409	response to cold	Response to biotic or abiotic stress
Glyma09g16790	GO:0009734	auxin mediated signaling pathway	Response to biotic or abiotic stress
Glyma09g25590	GO:0009733	response to auxin stimulus	Response to biotic or abiotic stress
Glyma09g32300	GO:0009408	response to heat	Response to biotic or abiotic stress
Glyma09g37290	GO:0009740	gibberellic acid mediated signaling pathway	Response to biotic or abiotic stress
Glyma09g41300	GO:0009268	response to pH	Response to biotic or abiotic stress
Glyma1009s00200	GO:0006979	response to oxidative stress	Response to biotic or abiotic stress
Glyma10g03340	GO:0009737	response to abscisic acid stimulus	Response to biotic or abiotic stress
Glyma10g03720	GO:0009734	auxin mediated signaling pathway	Response to biotic or abiotic stress
Glyma10g04400	GO:0006284	base-excision repair	Response to biotic or abiotic stress
Glyma10g06960	GO:0050832	defense response to fungus	Response to biotic or abiotic stress
Glyma10g07410	GO:0050896	response to stimulus	Response to biotic or abiotic stress
Glyma10g23440	GO:0006950	response to stress	Response to biotic or abiotic stress
Glyma10g27940	GO:0009733	response to auxin stimulus	Response to biotic or abiotic stress
Glyma10g28250	GO:0009733	response to auxin stimulus	Response to biotic or abiotic stress
Glyma10g28290	GO:0009959	negative gravitropism	Response to biotic or abiotic stress
Glyma10g29720	GO:0009816	defense response to bacterium, incompatible interaction	Response to biotic or abiotic stress
Glyma10g31610	GO:0010039	response to iron ion	Response to biotic or abiotic stress
Glyma10g32000	GO:0009408	response to heat	Response to biotic or abiotic stress
Glyma10g32800	GO:0045087	innate immune response	Response to biotic or abiotic stress
Glyma10g35550	GO:0051707	response to other organism	Response to biotic or abiotic stress
Glyma10g38910	GO:0009409	response to cold	Response to biotic or abiotic stress
Glyma10g39270	GO:0010226	response to lithium ion	Response to biotic or abiotic stress
Glyma10g40950	GO:0042493	response to drug	Response to biotic or abiotic stress
Glyma10g41480	GO:0009741	response to brassinosteroid stimulus	Response to biotic or abiotic stress
Glyma10g42440	GO:0009624	response to nematode	Response to biotic or abiotic stress
Glyma10g43010	GO:0006986	response to unfolded protein	Response to biotic or abiotic stress
Glyma11g02470	GO:0009737	response to abscisic acid stimulus	Response to biotic or abiotic stress
Glyma11g02530	GO:0009651	response to salt stress	Response to biotic or abiotic stress
Glyma11g03850	GO:0009734	auxin mediated signaling pathway	Response to biotic or abiotic stress
Glyma11g04840	GO:0009734	auxin mediated signaling pathway	Response to biotic or abiotic stress
Glyma11g08520	GO:0042538	hyperosmotic salinity response	Response to biotic or abiotic stress
Glyma11g08640	GO:0009816	defense response to bacterium, incompatible interaction	Response to biotic or abiotic stress
Glyma11g08730	GO:0009753	response to jasmonic acid stimulus	Response to biotic or abiotic stress
Glyma11g10220	GO:0009630	gravitropism	Response to biotic or abiotic stress
Glyma11g10260	GO:0009733	response to auxin stimulus	Response to biotic or abiotic stress
Glyma11g13050	GO:0050832	defense response to fungus	Response to biotic or abiotic stress
Glyma11g13060	GO:0042631	cellular response to water deprivation	Response to biotic or abiotic stress
Glyma11g13570	GO:0009651	response to salt stress	Response to biotic or abiotic stress
Glyma11g14820	GO:0050832	defense response to fungus	Response to biotic or abiotic stress
Glyma11g15200	GO:0009740	gibberellic acid mediated signaling pathway	Response to biotic or abiotic stress
Glyma11g15910	GO:0009733	response to auxin stimulus	Response to biotic or abiotic stress
Glyma11g20600	GO:0009414	response to water deprivation	Response to biotic or abiotic stress
Glyma11g31500	GO:0009638	phototropism	Response to biotic or abiotic stress
Glyma11g34410	GO:0009409	response to cold	Response to biotic or abiotic stress
Glyma11g36010	GO:0042742	defense response to bacterium	Response to biotic or abiotic stress
Glyma12g01160	GO:0006972	hyperosmotic response	Response to biotic or abiotic stress
Glyma12g01770	GO:0032496	response to lipopolysaccharide	Response to biotic or abiotic stress
Glyma12g01790	GO:0032496	response to lipopolysaccharide	Response to biotic or abiotic stress
Glyma12g03490	GO:0009734	auxin mediated signaling pathway	Response to biotic or abiotic stress
Glyma12g03510	GO:0051707	response to other organism	Response to biotic or abiotic stress
Glyma12g03990	GO:0009733	response to auxin stimulus	Response to biotic or abiotic stress
Glyma12g04000	GO:0009733	response to auxin stimulus	Response to biotic or abiotic stress
Glyma12g05530	GO:0010018	far-red light signaling pathway	Response to biotic or abiotic stress
Glyma12g08110	GO:0009734	auxin mediated signaling pathway	Response to biotic or abiotic stress
Glyma12g10670	GO:0031028	septation initiation signaling cascade	Response to biotic or abiotic stress
Glyma12g11230	GO:0010161	red light signaling pathway	Response to biotic or abiotic stress
Glyma12g31320	GO:0051607	defense response to virus	Response to biotic or abiotic stress
Glyma12g32160	GO:0042538	hyperosmotic salinity response	Response to biotic or abiotic stress
Glyma12g33560	GO:0009734	auxin mediated signaling pathway	Response to biotic or abiotic stress
Glyma12g35020	GO:0009416	response to light stimulus	Response to biotic or abiotic stress
Glyma12g35820	GO:0009742	brassinosteroid mediated signaling pathway	Response to biotic or abiotic stress
Glyma12g36060	GO:0009742	brassinosteroid mediated signaling pathway	Response to biotic or abiotic stress
Glyma13g00850	GO:0009266	response to temperature stimulus	Response to biotic or abiotic stress
Glyma13g00890	GO:0009814	defense response, incompatible interaction	Response to biotic or abiotic stress
Glyma13g05420	GO:0009414	response to water deprivation	Response to biotic or abiotic stress
Glyma13g07610	GO:0009409	response to cold	Response to biotic or abiotic stress
Glyma13g09620	GO:0006950	response to stress	Response to biotic or abiotic stress
Glyma13g11570	GO:0009737	response to abscisic acid stimulus	Response to biotic or abiotic stress
Glyma13g16850	GO:0010017	red or far-red light signaling pathway	Response to biotic or abiotic stress
Glyma13g22750	GO:0009733	response to auxin stimulus	Response to biotic or abiotic stress
Glyma13g23960	GO:0009605	response to external stimulus	Response to biotic or abiotic stress
Glyma13g24140	GO:0009734	auxin mediated signaling pathway	Response to biotic or abiotic stress
Glyma13g24460	GO:0010286	heat acclimation	Response to biotic or abiotic stress
Glyma13g25320	GO:0006952	defense response	Response to biotic or abiotic stress
Glyma13g27440	GO:0006952	defense response	Response to biotic or abiotic stress
Glyma13g33380	GO:0009862	systemic acquired resistance, salicylic acid mediated signaling pathway	Response to biotic or abiotic stress
Glyma13g34580	GO:0009742	brassinosteroid mediated signaling pathway	Response to biotic or abiotic stress
Glyma13g35970	GO:0009737	response to abscisic acid stimulus	Response to biotic or abiotic stress
Glyma13g38450	GO:0009416	response to light stimulus	Response to biotic or abiotic stress
Glyma13g39330	GO:0009862	systemic acquired resistance, salicylic acid mediated signaling pathway	Response to biotic or abiotic stress
Glyma13g40310	GO:0009734	auxin mediated signaling pathway	Response to biotic or abiotic stress
Glyma13g41160	GO:0009739	response to gibberellin stimulus	Response to biotic or abiotic stress
Glyma13g42100	GO:0006952	defense response	Response to biotic or abiotic stress
Glyma13g43080	GO:0032491	detection of molecule of fungal origin	Response to biotic or abiotic stress
Glyma13g43880	GO:0009607	response to biotic stimulus	Response to biotic or abiotic stress
Glyma13g44990	GO:0009624	response to nematode	Response to biotic or abiotic stress
Glyma14g03600	GO:0009959	negative gravitropism	Response to biotic or abiotic stress
Glyma14g06750	GO:0009733	response to auxin stimulus	Response to biotic or abiotic stress
Glyma14g07360	GO:0009739	response to gibberellin stimulus	Response to biotic or abiotic stress
Glyma14g07830	GO:0006289	nucleotide-excision repair	Response to biotic or abiotic stress
Glyma14g09190	GO:0009408	response to heat	Response to biotic or abiotic stress
Glyma14g09310	GO:0009733	response to auxin stimulus	Response to biotic or abiotic stress
Glyma14g11220	GO:0050832	defense response to fungus	Response to biotic or abiotic stress
Glyma14g11420	GO:0006950	response to stress	Response to biotic or abiotic stress
Glyma14g14320	GO:0042221	response to chemical stimulus	Response to biotic or abiotic stress
Glyma14g15210	GO:0009737	response to abscisic acid stimulus	Response to biotic or abiotic stress
Glyma14g20440	GO:0009737	response to abscisic acid stimulus	Response to biotic or abiotic stress
Glyma14g25430	GO:0009751	response to salicylic acid stimulus	Response to biotic or abiotic stress
Glyma14g32430	GO:0009409	response to cold	Response to biotic or abiotic stress
Glyma14g36390	GO:0009734	auxin mediated signaling pathway	Response to biotic or abiotic stress
Glyma14g38120	GO:0009651	response to salt stress	Response to biotic or abiotic stress
Glyma14g39940	GO:0050832	defense response to fungus	Response to biotic or abiotic stress
Glyma14g40280	GO:0009958	positive gravitropism	Response to biotic or abiotic stress
Glyma14g40400	GO:0009737	response to abscisic acid stimulus	Response to biotic or abiotic stress
Glyma15g01890	GO:0002376	immune system process	Response to biotic or abiotic stress
Glyma15g03290	GO:0006952	defense response	Response to biotic or abiotic stress
Glyma15g03910	GO:0009737	response to abscisic acid stimulus	Response to biotic or abiotic stress
Glyma15g04240	GO:0009739	response to gibberellin stimulus	Response to biotic or abiotic stress
Glyma15g04620	GO:0009737	response to abscisic acid stimulus	Response to biotic or abiotic stress
Glyma15g08530	GO:0009817	defense response to fungus, incompatible interaction	Response to biotic or abiotic stress
Glyma15g12570	GO:0009414	response to water deprivation	Response to biotic or abiotic stress
Glyma15g13090	GO:0009416	response to light stimulus	Response to biotic or abiotic stress
Glyma15g14170	GO:0006979	response to oxidative stress	Response to biotic or abiotic stress
Glyma15g26590	GO:0009409	response to cold	Response to biotic or abiotic stress
Glyma15g37600	GO:0009740	gibberellic acid mediated signaling pathway	Response to biotic or abiotic stress
Glyma15g40510	GO:0009734	auxin mediated signaling pathway	Response to biotic or abiotic stress
Glyma15g41130	GO:0009733	response to auxin stimulus	Response to biotic or abiotic stress
Glyma15g41940	GO:0006284	base-excision repair	Response to biotic or abiotic stress
Glyma15g42240	GO:0009737	response to abscisic acid stimulus	Response to biotic or abiotic stress
Glyma15g42970	GO:0006952	defense response	Response to biotic or abiotic stress
Glyma16g02050	GO:0010017	red or far-red light signaling pathway	Response to biotic or abiotic stress
Glyma16g02200	GO:0009737	response to abscisic acid stimulus	Response to biotic or abiotic stress
Glyma16g03810	GO:0009737	response to abscisic acid stimulus	Response to biotic or abiotic stress
Glyma16g05830	GO:0009737	response to abscisic acid stimulus	Response to biotic or abiotic stress
Glyma16g07740	GO:0009737	response to abscisic acid stimulus	Response to biotic or abiotic stress
Glyma16g16290	GO:0009739	response to gibberellin stimulus	Response to biotic or abiotic stress
Glyma16g24110	GO:0009733	response to auxin stimulus	Response to biotic or abiotic stress
Glyma16g31930	GO:0050832	defense response to fungus	Response to biotic or abiotic stress
Glyma17g01650	GO:0009267	cellular response to starvation	Response to biotic or abiotic stress
Glyma17g03100	GO:0009624	response to nematode	Response to biotic or abiotic stress
Glyma17g04880	GO:0009737	response to abscisic acid stimulus	Response to biotic or abiotic stress
Glyma17g06940	GO:0009266	response to temperature stimulus	Response to biotic or abiotic stress
Glyma17g08020	GO:0009617	response to bacterium	Response to biotic or abiotic stress
Glyma17g08270	GO:0009737	response to abscisic acid stimulus	Response to biotic or abiotic stress
Glyma17g08310	GO:0006950	response to stress	Response to biotic or abiotic stress
Glyma17g09310	GO:0009733	response to auxin stimulus	Response to biotic or abiotic stress
Glyma17g10250	GO:0009737	response to abscisic acid stimulus	Response to biotic or abiotic stress
Glyma17g10760	GO:0009737	response to abscisic acid stimulus	Response to biotic or abiotic stress
Glyma17g11720	GO:0016036	cellular response to phosphate starvation	Response to biotic or abiotic stress
Glyma17g13010	GO:0009733	response to auxin stimulus	Response to biotic or abiotic stress
Glyma17g13830	GO:0006289	nucleotide-excision repair	Response to biotic or abiotic stress
Glyma17g13960	GO:0009959	negative gravitropism	Response to biotic or abiotic stress
Glyma17g14830	GO:0009753	response to jasmonic acid stimulus	Response to biotic or abiotic stress
Glyma17g15380	GO:0009734	auxin mediated signaling pathway	Response to biotic or abiotic stress
Glyma17g16930	GO:0009734	auxin mediated signaling pathway	Response to biotic or abiotic stress
Glyma17g17470	GO:0009416	response to light stimulus	Response to biotic or abiotic stress
Glyma17g20200	GO:0009737	response to abscisic acid stimulus	Response to biotic or abiotic stress
Glyma17g20610	GO:0042742	defense response to bacterium	Response to biotic or abiotic stress
Glyma17g21540	GO:0009625	response to insect	Response to biotic or abiotic stress
Glyma17g23770	GO:0006952	defense response	Response to biotic or abiotic stress
Glyma17g33970	GO:0009416	response to light stimulus	Response to biotic or abiotic stress
Glyma17g35720	GO:0009414	response to water deprivation	Response to biotic or abiotic stress
Glyma17g35750	GO:0042742	defense response to bacterium	Response to biotic or abiotic stress
Glyma17g35880	GO:0009733	response to auxin stimulus	Response to biotic or abiotic stress
Glyma17g37160	GO:0009611	response to wounding	Response to biotic or abiotic stress
Glyma17g37180	GO:0009744	response to sucrose stimulus	Response to biotic or abiotic stress
Glyma17g37430	GO:0009651	response to salt stress	Response to biotic or abiotic stress
Glyma18g03210	GO:0009741	response to brassinosteroid stimulus	Response to biotic or abiotic stress
Glyma18g03840	GO:0042742	defense response to bacterium	Response to biotic or abiotic stress
Glyma18g04260	GO:0009739	response to gibberellin stimulus	Response to biotic or abiotic stress
Glyma18g06510	GO:0009409	response to cold	Response to biotic or abiotic stress
Glyma18g06950	GO:0009266	response to temperature stimulus	Response to biotic or abiotic stress
Glyma18g07060	GO:0051592	response to calcium ion	Response to biotic or abiotic stress
Glyma18g07970	GO:0009624	response to nematode	Response to biotic or abiotic stress
Glyma18g15970	GO:0009738	abscisic acid mediated signaling pathway	Response to biotic or abiotic stress
Glyma18g21000	GO:0009785	blue light signaling pathway	Response to biotic or abiotic stress
Glyma18g39850	GO:0009739	response to gibberellin stimulus	Response to biotic or abiotic stress
Glyma18g44300	GO:0050832	defense response to fungus	Response to biotic or abiotic stress
Glyma18g44510	GO:0009268	response to pH	Response to biotic or abiotic stress
Glyma18g45220	GO:0009630	gravitropism	Response to biotic or abiotic stress
Glyma18g45420	GO:0006950	response to stress	Response to biotic or abiotic stress
Glyma18g45970	GO:0043481	anthocyanin accumulation in tissues in response to UV light	Response to biotic or abiotic stress
Glyma18g48920	GO:0009737	response to abscisic acid stimulus	Response to biotic or abiotic stress
Glyma18g49020	GO:0050832	defense response to fungus	Response to biotic or abiotic stress
Glyma18g49390	GO:0009414	response to water deprivation	Response to biotic or abiotic stress
Glyma18g49400	GO:0009740	gibberellic acid mediated signaling pathway	Response to biotic or abiotic stress
Glyma18g51830	GO:0009742	brassinosteroid mediated signaling pathway	Response to biotic or abiotic stress
Glyma19g01140	GO:0009409	response to cold	Response to biotic or abiotic stress
Glyma19g01390	GO:0035094	response to nicotine	Response to biotic or abiotic stress
Glyma19g01400	GO:0009605	response to external stimulus	Response to biotic or abiotic stress
Glyma19g02610	GO:0009737	response to abscisic acid stimulus	Response to biotic or abiotic stress
Glyma19g02810	GO:0009739	response to gibberellin stimulus	Response to biotic or abiotic stress
Glyma19g04250	GO:0010224	response to UV-B	Response to biotic or abiotic stress
Glyma19g07600	GO:0009409	response to cold	Response to biotic or abiotic stress
Glyma19g13770	GO:0009737	response to abscisic acid stimulus	Response to biotic or abiotic stress
Glyma19g33650	GO:0006979	response to oxidative stress	Response to biotic or abiotic stress
Glyma19g34060	GO:0009737	response to abscisic acid stimulus	Response to biotic or abiotic stress
Glyma19g36100	GO:0042742	defense response to bacterium	Response to biotic or abiotic stress
Glyma19g37100	GO:0051707	response to other organism	Response to biotic or abiotic stress
Glyma19g37910	GO:0009738	abscisic acid mediated signaling pathway	Response to biotic or abiotic stress
Glyma19g41010	GO:0009733	response to auxin stimulus	Response to biotic or abiotic stress
Glyma19g41230	GO:0009624	response to nematode	Response to biotic or abiotic stress
Glyma19g41240	GO:0006979	response to oxidative stress	Response to biotic or abiotic stress
Glyma19g41250	GO:0009733	response to auxin stimulus	Response to biotic or abiotic stress
Glyma19g41550	GO:0009408	response to heat	Response to biotic or abiotic stress
Glyma19g41780	GO:0009735	response to cytokinin stimulus	Response to biotic or abiotic stress
Glyma20g01690	GO:0006950	response to stress	Response to biotic or abiotic stress
Glyma20g01760	GO:0009958	positive gravitropism	Response to biotic or abiotic stress
Glyma20g01930	GO:0009408	response to heat	Response to biotic or abiotic stress
Glyma20g03310	GO:0009617	response to bacterium	Response to biotic or abiotic stress
Glyma20g22230	GO:0009737	response to abscisic acid stimulus	Response to biotic or abiotic stress
Glyma20g22700	GO:0009408	response to heat	Response to biotic or abiotic stress
Glyma20g23360	GO:0006952	defense response	Response to biotic or abiotic stress
Glyma20g25170	GO:0009735	response to cytokinin stimulus	Response to biotic or abiotic stress
Glyma20g28090	GO:0006979	response to oxidative stress	Response to biotic or abiotic stress
Glyma20g32580	GO:0050896	response to stimulus	Response to biotic or abiotic stress
Glyma20g33300	GO:0006979	response to oxidative stress	Response to biotic or abiotic stress
Glyma20g35270	GO:0009734	auxin mediated signaling pathway	Response to biotic or abiotic stress
Glyma20g35280	GO:0009734	auxin mediated signaling pathway	Response to biotic or abiotic stress
Glyma20g37960	GO:0042594	response to starvation	Response to biotic or abiotic stress
Glyma01g05230	GO:0009788	negative regulation of abscisic acid mediated signaling pathway	Biological regulation
Glyma01g39540	GO:0006355	regulation of transcription, DNA-dependent	Biological regulation
Glyma01g40690	GO:0006355	regulation of transcription, DNA-dependent	Biological regulation
Glyma02g05710	GO:0006355	regulation of transcription, DNA-dependent	Biological regulation
Glyma02g06370	GO:0006355	regulation of transcription, DNA-dependent	Biological regulation
Glyma02g06870	GO:0045454	cell redox homeostasis	Biological regulation
Glyma02g07650	GO:0009911	positive regulation of flower development	Biological regulation
Glyma02g07850	GO:0006355	regulation of transcription, DNA-dependent	Biological regulation
Glyma02g35550	GO:0007165	signal transduction	Biological regulation
Glyma02g47230	GO:0007169	transmembrane receptor protein tyrosine kinase signaling pathway	Biological regulation
Glyma03g04020	GO:0007169	transmembrane receptor protein tyrosine kinase signaling pathway	Biological regulation
Glyma03g28180	GO:0040010	positive regulation of growth rate	Biological regulation
Glyma03g29380	GO:0007169	transmembrane receptor protein tyrosine kinase signaling pathway	Biological regulation
Glyma03g30220	GO:0045454	cell redox homeostasis	Biological regulation
Glyma03g32900	GO:0030007	cellular potassium ion homeostasis	Biological regulation
Glyma03g36430	GO:0009910	negative regulation of flower development	Biological regulation
Glyma03g41220	GO:0010105	negative regulation of ethylene mediated signaling pathway	Biological regulation
Glyma04g03560	GO:0051302	regulation of cell division	Biological regulation
Glyma04g04540	GO:0009939	positive regulation of gibberellic acid mediated signaling pathway	Biological regulation
Glyma04g05210	GO:0006355	regulation of transcription, DNA-dependent	Biological regulation
Glyma04g05330	GO:0048024	regulation of mRNA splicing, via spliceosome	Biological regulation
Glyma04g08150	GO:0045454	cell redox homeostasis	Biological regulation
Glyma04g09370	GO:0007169	transmembrane receptor protein tyrosine kinase signaling pathway	Biological regulation
Glyma04g35270	GO:0010119	regulation of stomatal movement	Biological regulation
Glyma05g01390	GO:0006355	regulation of transcription, DNA-dependent	Biological regulation
Glyma05g02470	GO:0007169	transmembrane receptor protein tyrosine kinase signaling pathway	Biological regulation
Glyma05g09260	GO:0006446	regulation of translational initiation	Biological regulation
Glyma05g23260	GO:0010075	regulation of meristem growth	Biological regulation
Glyma05g24850	GO:0050794	regulation of cellular process	Biological regulation
Glyma05g29140	GO:0007165	signal transduction	Biological regulation
Glyma05g31370	GO:0006355	regulation of transcription, DNA-dependent	Biological regulation
Glyma05g35330	GO:0007165	signal transduction	Biological regulation
Glyma06g02380	GO:0007165	signal transduction	Biological regulation
Glyma06g04640	GO:0009939	positive regulation of gibberellic acid mediated signaling pathway	Biological regulation
Glyma06g08170	GO:0006874	cellular calcium ion homeostasis	Biological regulation
Glyma06g08220	GO:0045454	cell redox homeostasis	Biological regulation
Glyma06g08990	GO:0006355	regulation of transcription, DNA-dependent	Biological regulation
Glyma06g12940	GO:0007169	transmembrane receptor protein tyrosine kinase signaling pathway	Biological regulation
Glyma06g14630	GO:0007169	transmembrane receptor protein tyrosine kinase signaling pathway	Biological regulation
Glyma06g19440	GO:0010119	regulation of stomatal movement	Biological regulation
Glyma06g32870	GO:0065007	biological regulation	Biological regulation
Glyma06g44520	GO:0007165	signal transduction	Biological regulation
Glyma07g02000	GO:0006355	regulation of transcription, DNA-dependent	Biological regulation
Glyma07g02320	GO:0009909	regulation of flower development	Biological regulation
Glyma07g05860	GO:0007264	small GTPase mediated signal transduction	Biological regulation
Glyma07g09060	GO:0007169	transmembrane receptor protein tyrosine kinase signaling pathway	Biological regulation
Glyma07g19200	GO:0007169	transmembrane receptor protein tyrosine kinase signaling pathway	Biological regulation
Glyma07g32230	GO:0007169	transmembrane receptor protein tyrosine kinase signaling pathway	Biological regulation
Glyma08g01410	GO:0046916	cellular transition metal ion homeostasis	Biological regulation
Glyma08g03610	GO:0007165	signal transduction	Biological regulation
Glyma08g07180	GO:0035025	positive regulation of Rho protein signal transduction	Biological regulation
Glyma08g21650	GO:0006355	regulation of transcription, DNA-dependent	Biological regulation
Glyma08g24480	GO:0007165	signal transduction	Biological regulation
Glyma08g29100	GO:0050850	positive regulation of calcium-mediated signaling	Biological regulation
Glyma08g38280	GO:0048640	negative regulation of developmental growth	Biological regulation
Glyma08g41500	GO:0010075	regulation of meristem growth	Biological regulation
Glyma08g42490	GO:0010252	auxin homeostasis	Biological regulation
Glyma08g43770	GO:0006355	regulation of transcription, DNA-dependent	Biological regulation
Glyma09g07670	GO:0040010	positive regulation of growth rate	Biological regulation
Glyma09g28190	GO:0007169	transmembrane receptor protein tyrosine kinase signaling pathway	Biological regulation
Glyma09g28580	GO:0009939	positive regulation of gibberellic acid mediated signaling pathway	Biological regulation
Glyma09g38160	GO:0045010	actin nucleation	Biological regulation
Glyma09g41240	GO:0010119	regulation of stomatal movement	Biological regulation
Glyma10g05880	GO:0051302	regulation of cell division	Biological regulation
Glyma10g07500	GO:0007169	transmembrane receptor protein tyrosine kinase signaling pathway	Biological regulation
Glyma10g38580	GO:0006355	regulation of transcription, DNA-dependent	Biological regulation
Glyma10g42140	GO:0046716	muscle cell homeostasis	Biological regulation
Glyma11g00240	GO:0007165	signal transduction	Biological regulation
Glyma11g08750	GO:0007265	Ras protein signal transduction	Biological regulation
Glyma11g12460	GO:0006355	regulation of transcription, DNA-dependent	Biological regulation
Glyma11g18900	GO:0007165	signal transduction	Biological regulation
Glyma11g37920	GO:0009788	negative regulation of abscisic acid mediated signaling pathway	Biological regulation
Glyma12g00470	GO:0010075	regulation of meristem growth	Biological regulation
Glyma12g04390	GO:0010075	regulation of meristem growth	Biological regulation
Glyma12g09560	GO:0007165	signal transduction	Biological regulation
Glyma12g23110	GO:0007165	signal transduction	Biological regulation
Glyma13g05270	GO:0006355	regulation of transcription, DNA-dependent	Biological regulation
Glyma13g08810	GO:0007169	transmembrane receptor protein tyrosine kinase signaling pathway	Biological regulation
Glyma13g08870	GO:0007169	transmembrane receptor protein tyrosine kinase signaling pathway	Biological regulation
Glyma13g20230	GO:0051302	regulation of cell division	Biological regulation
Glyma13g20420	GO:0006874	cellular calcium ion homeostasis	Biological regulation
Glyma13g21380	GO:0007169	transmembrane receptor protein tyrosine kinase signaling pathway	Biological regulation
Glyma13g23890	GO:0006355	regulation of transcription, DNA-dependent	Biological regulation
Glyma13g27560	GO:0007264	small GTPase mediated signal transduction	Biological regulation
Glyma13g30830	GO:0007169	transmembrane receptor protein tyrosine kinase signaling pathway	Biological regulation
Glyma13g39230	GO:0007165	signal transduction	Biological regulation
Glyma13g40020	GO:0006355	regulation of transcription, DNA-dependent	Biological regulation
Glyma13g42550	GO:0051302	regulation of cell division	Biological regulation
Glyma13g44830	GO:0010252	auxin homeostasis	Biological regulation
Glyma14g09470	GO:0006306	DNA methylation	Biological regulation
Glyma14g10200	GO:0008366	axon ensheathment	Biological regulation
Glyma14g29360	GO:0007169	transmembrane receptor protein tyrosine kinase signaling pathway	Biological regulation
Glyma15g08180	GO:0035194	posttranscriptional gene silencing by RNA	Biological regulation
Glyma15g11820	GO:0007169	transmembrane receptor protein tyrosine kinase signaling pathway	Biological regulation
Glyma15g12010	GO:0010119	regulation of stomatal movement	Biological regulation
Glyma15g26330	GO:0010075	regulation of meristem growth	Biological regulation
Glyma15g31280	GO:0007169	transmembrane receptor protein tyrosine kinase signaling pathway	Biological regulation
Glyma16g02680	GO:0006355	regulation of transcription, DNA-dependent	Biological regulation
Glyma16g04700	GO:0045454	cell redox homeostasis	Biological regulation
Glyma16g26650	GO:0010252	auxin homeostasis	Biological regulation
Glyma16g26790	GO:0040010	positive regulation of growth rate	Biological regulation
Glyma16g26870	GO:0006355	regulation of transcription, DNA-dependent	Biological regulation
Glyma17g09440	GO:0007169	transmembrane receptor protein tyrosine kinase signaling pathway	Biological regulation
Glyma17g12490	GO:0008360	regulation of cell shape	Biological regulation
Glyma17g15310	GO:0006355	regulation of transcription, DNA-dependent	Biological regulation
Glyma17g16780	GO:0010075	regulation of meristem growth	Biological regulation
Glyma17g35710	GO:0050794	regulation of cellular process	Biological regulation
Glyma18g01830	GO:0009788	negative regulation of abscisic acid mediated signaling pathway	Biological regulation
Glyma18g06640	GO:0045454	cell redox homeostasis	Biological regulation
Glyma18g13840	GO:0010252	auxin homeostasis	Biological regulation
Glyma18g14680	GO:0010075	regulation of meristem growth	Biological regulation
Glyma18g16150	GO:0007169	transmembrane receptor protein tyrosine kinase signaling pathway	Biological regulation
Glyma18g51990	GO:0050850	positive regulation of calcium-mediated signaling	Biological regulation
Glyma19g01300	GO:0009788	negative regulation of abscisic acid mediated signaling pathway	Biological regulation
Glyma19g02850	GO:0051782	negative regulation of cell division	Biological regulation
Glyma19g05780	GO:0050794	regulation of cellular process	Biological regulation
Glyma19g37430	GO:0007169	transmembrane receptor protein tyrosine kinase signaling pathway	Biological regulation
Glyma19g39080	GO:0009910	negative regulation of flower development	Biological regulation
Glyma20g04600	GO:0048510	regulation of timing of transition from vegetative to reproductive phase	Biological regulation
Glyma20g25710	GO:0007165	signal transduction	Biological regulation
Glyma20g28810	GO:0065007	biological regulation	Biological regulation
Glyma20g34090	GO:0045736	negative regulation of cyclin-dependent protein kinase activity	Biological regulation
Glyma20g36970	GO:0007165	signal transduction	Biological regulation
Glyma01g02340	GO:0010197	polar nucleus fusion	Growth and Development
Glyma01g05770	GO:0055046	microgametogenesis	Growth and Development
Glyma01g07770	GO:0009793	embryo development ending in seed dormancy	Growth and Development
Glyma01g38520	GO:0048366	leaf development	Growth and Development
Glyma02g37510	GO:0009826	unidimensional cell growth	Growth and Development
Glyma02g40230	GO:0009831	plant-type cell wall modification involved in multidimensional cell growth	Growth and Development
Glyma02g41980	GO:0009860	pollen tube growth	Growth and Development
Glyma03g26150	GO:0009901	anther dehiscence	Growth and Development
Glyma03g28600	GO:0009792	embryo development ending in birth or egg hatching	Growth and Development
Glyma04g01010	GO:0010245	radial microtubular system formation	Growth and Development
Glyma04g02380	GO:0009831	plant-type cell wall modification involved in multidimensional cell growth	Growth and Development
Glyma04g37500	GO:0048653	anther development	Growth and Development
Glyma04g40000	GO:0009831	plant-type cell wall modification involved in multidimensional cell growth	Growth and Development
Glyma04g42120	GO:0048653	anther development	Growth and Development
Glyma04g42460	GO:0009835	fruit ripening	Growth and Development
Glyma05g00220	GO:0010154	fruit development	Growth and Development
Glyma05g19920	GO:0010197	polar nucleus fusion	Growth and Development
Glyma05g26990	GO:0009640	photomorphogenesis	Growth and Development
Glyma06g04710	GO:0048800	antennal morphogenesis	Growth and Development
Glyma06g14850	GO:0009831	plant-type cell wall modification involved in multidimensional cell growth	Growth and Development
Glyma06g38440	GO:0010150	leaf senescence	Growth and Development
Glyma06g44930	GO:0009831	plant-type cell wall modification involved in multidimensional cell growth	Growth and Development
Glyma07g17720	GO:0048235	pollen sperm cell differentiation	Growth and Development
Glyma07g27820	GO:0009640	photomorphogenesis	Growth and Development
Glyma07g33050	GO:0009793	embryo development ending in seed dormancy	Growth and Development
Glyma08g04060	GO:0009793	embryo development ending in seed dormancy	Growth and Development
Glyma08g04290	GO:0009553	embryo sac development	Growth and Development
Glyma08g45150	GO:0009793	embryo development ending in seed dormancy	Growth and Development
Glyma09g02510	GO:0009965	leaf morphogenesis	Growth and Development
Glyma09g24910	GO:0007275	multicellular organismal development	Growth and Development
Glyma09g30330	GO:0007275	multicellular organismal development	Growth and Development
Glyma09g33780	GO:0007568	aging	Growth and Development
Glyma09g36210	GO:0048367	shoot development	Growth and Development
Glyma09g39570	GO:0009908	flower development	Growth and Development
Glyma10g07190	GO:0009653	anatomical structure morphogenesis	Growth and Development
Glyma10g34130	GO:0007275	multicellular organismal development	Growth and Development
Glyma10g35650	GO:0007568	aging	Growth and Development
Glyma10g36790	GO:0016049	cell growth	Growth and Development
Glyma10g40660	GO:0009640	photomorphogenesis	Growth and Development
Glyma10g41870	GO:0048437	floral organ development	Growth and Development
Glyma10g42100	GO:0042335	cuticle development	Growth and Development
Glyma11g01000	GO:0009561	megagametogenesis	Growth and Development
Glyma11g02430	GO:0051211	anisotropic cell growth	Growth and Development
Glyma11g07950	GO:0010245	radial microtubular system formation	Growth and Development
Glyma11g16260	GO:0048366	leaf development	Growth and Development
Glyma11g16370	GO:0010223	secondary shoot formation	Growth and Development
Glyma11g29350	GO:0019886	antigen processing and presentation of exogenous peptide antigen via MHC class II	Growth and Development
Glyma11g35930	GO:0030154	cell differentiation	Growth and Development
Glyma11g36640	GO:0009826	unidimensional cell growth	Growth and Development
Glyma12g04030	GO:0009965	leaf morphogenesis	Growth and Development
Glyma12g07660	GO:0007568	aging	Growth and Development
Glyma12g08210	GO:0010089	xylem development	Growth and Development
Glyma12g12340	GO:0009831	plant-type cell wall modification involved in multidimensional cell growth	Growth and Development
Glyma12g12350	GO:0009831	plant-type cell wall modification involved in multidimensional cell growth	Growth and Development
Glyma12g22790	GO:0010150	leaf senescence	Growth and Development
Glyma12g33070	GO:0009831	plant-type cell wall modification involved in multidimensional cell growth	Growth and Development
Glyma13g01470	GO:0009793	embryo development ending in seed dormancy	Growth and Development
Glyma13g16800	GO:0048364	root development	Growth and Development
Glyma13g31100	GO:0009640	photomorphogenesis	Growth and Development
Glyma13g31240	GO:0042335	cuticle development	Growth and Development
Glyma13g37940	GO:0009793	embryo development ending in seed dormancy	Growth and Development
Glyma14g06270	GO:0009965	leaf morphogenesis	Growth and Development
Glyma14g08350	GO:0048513	organ development	Growth and Development
Glyma14g13360	GO:0009640	photomorphogenesis	Growth and Development
Glyma14g36400	GO:0010197	polar nucleus fusion	Growth and Development
Glyma14g38430	GO:0009831	plant-type cell wall modification involved in multidimensional cell growth	Growth and Development
Glyma14g38730	GO:0001570	vasculogenesis	Growth and Development
Glyma14g40110	GO:0009793	embryo development ending in seed dormancy	Growth and Development
Glyma15g05690	GO:0007275	multicellular organismal development	Growth and Development
Glyma15g08110	GO:0042335	cuticle development	Growth and Development
Glyma16g02760	GO:0007275	multicellular organismal development	Growth and Development
Glyma16g24250	GO:0010245	radial microtubular system formation	Growth and Development
Glyma17g04050	GO:0009860	pollen tube growth	Growth and Development
Glyma17g06220	GO:0010103	stomatal complex morphogenesis	Growth and Development
Glyma17g07670	GO:0048235	pollen sperm cell differentiation	Growth and Development
Glyma17g10290	GO:0048446	petal morphogenesis	Growth and Development
Glyma17g16500	GO:0007275	multicellular organismal development	Growth and Development
Glyma17g35090	GO:0048366	leaf development	Growth and Development
Glyma17g37010	GO:0009793	embryo development ending in seed dormancy	Growth and Development
Glyma18g00560	GO:0009826	unidimensional cell growth	Growth and Development
Glyma18g06060	GO:0009831	plant-type cell wall modification involved in multidimensional cell growth	Growth and Development
Glyma18g08140	GO:0007275	multicellular organismal development	Growth and Development
Glyma18g42580	GO:0048235	pollen sperm cell differentiation	Growth and Development
Glyma19g01990	GO:0009932	cell tip growth	Growth and Development
Glyma19g32240	GO:0009835	fruit ripening	Growth and Development
Glyma20g02340	GO:0009561	megagametogenesis	Growth and Development
Glyma20g02850	GO:0009965	leaf morphogenesis	Growth and Development
Glyma20g24930	GO:0042335	cuticle development	Growth and Development
Glyma20g31970	GO:0009793	embryo development ending in seed dormancy	Growth and Development
Glyma20g32700	GO:0048367	shoot development	Growth and Development
Glyma20g34170	GO:0048856	anatomical structure development	Growth and Development
Glyma20g35920	GO:0010479	stele development	Growth and Development
Glyma01g21510	GO:0043090	amino acid import	Transport
Glyma01g27490	GO:0006857	oligopeptide transport	Transport
Glyma01g31840	GO:0006810	transport	Transport
Glyma01g32750	GO:0006869	lipid transport	Transport
Glyma02g31990	GO:0042777	plasma membrane ATP synthesis coupled proton transport	Transport
Glyma02g34070	GO:0006810	transport	Transport
Glyma02g47140	GO:0006857	oligopeptide transport	Transport
Glyma03g04920	GO:0006869	lipid transport	Transport
Glyma03g14970	GO:0006888	ER to Golgi vesicle-mediated transport	Transport
Glyma03g29550	GO:0006857	oligopeptide transport	Transport
Glyma03g37060	GO:0030001	metal ion transport	Transport
Glyma03g42240	GO:0009773	photosynthetic electron transport in photosystem I	Transport
Glyma04g06230	GO:0032940	secretion by cell	Transport
Glyma05g03310	GO:0006904	vesicle docking involved in exocytosis	Transport
Glyma05g24730	GO:0006869	lipid transport	Transport
Glyma05g28030	GO:0006869	lipid transport	Transport
Glyma06g07780	GO:0015689	molybdate ion transport	Transport
Glyma06g10440	GO:0006855	drug transmembrane transport	Transport
Glyma06g12920	GO:0046836	glycolipid transport	Transport
Glyma06g17910	GO:0015758	glucose transport	Transport
Glyma06g19290	GO:0006820	anion transport	Transport
Glyma06g28090	GO:0006810	transport	Transport
Glyma06g45080	GO:0006909	phagocytosis	Transport
Glyma06g47610	GO:0006810	transport	Transport
Glyma07g34370	GO:0008272	sulfate transport	Transport
Glyma08g22120	GO:0008272	sulfate transport	Transport
Glyma08g36180	GO:0006869	lipid transport	Transport
Glyma09g03370	GO:0006810	transport	Transport
Glyma10g03360	GO:0006869	lipid transport	Transport
Glyma10g11000	GO:0006810	transport	Transport
Glyma10g33270	GO:0009926	auxin polar transport	Transport
Glyma11g01130	GO:0046907	intracellular transport	Transport
Glyma11g09390	GO:0009926	auxin polar transport	Transport
Glyma11g13190	GO:0006810	transport	Transport
Glyma12g03580	GO:0015810	aspartate transport	Transport
Glyma12g04890	GO:0008643	carbohydrate transport	Transport
Glyma12g07690	GO:0016192	vesicle-mediated transport	Transport
Glyma12g35290	GO:0006825	copper ion transport	Transport
Glyma13g02080	GO:0008272	sulfate transport	Transport
Glyma13g23460	GO:0015864	pyrimidine nucleoside transport	Transport
Glyma13g33140	GO:0006810	transport	Transport
Glyma14g06850	GO:0015824	proline transport	Transport
Glyma14g19010	GO:0006857	oligopeptide transport	Transport
Glyma14g36870	GO:0006825	copper ion transport	Transport
Glyma14g37020	GO:0006857	oligopeptide transport	Transport
Glyma15g05770	GO:0006869	lipid transport	Transport
Glyma16g00660	GO:0006839	mitochondrial transport	Transport
Glyma16g21050	GO:0006810	transport	Transport
Glyma16g27100	GO:0006865	amino acid transport	Transport
Glyma16g31290	GO:0006810	transport	Transport
Glyma16g33470	GO:0006810	transport	Transport
Glyma17g07450	GO:0032940	secretion by cell	Transport
Glyma17g15590	GO:0046907	intracellular transport	Transport
Glyma18g00930	GO:0006869	lipid transport	Transport
Glyma18g16490	GO:0006857	oligopeptide transport	Transport
Glyma18g18490	GO:0006886	intracellular protein transport	Transport
Glyma18g43920	GO:0006810	transport	Transport
Glyma18g48470	GO:0006909	phagocytosis	Transport
Glyma18g53710	GO:0006857	oligopeptide transport	Transport
Glyma19g07360	GO:0006810	transport	Transport
Glyma19g28550	GO:0006888	ER to Golgi vesicle-mediated transport	Transport
Glyma01g26690	GO:0006468	protein phosphorylation	Metabolism
Glyma02g00400	GO:0006414	translational elongation	Metabolism
Glyma02g05020	GO:0046777	protein autophosphorylation	Metabolism
Glyma02g06620	GO:0006633	fatty acid biosynthetic process	Metabolism
Glyma02g11820	GO:0006633	fatty acid biosynthetic process	Metabolism
Glyma02g12070	GO:0006508	proteolysis	Metabolism
Glyma02g14160	GO:0006468	protein phosphorylation	Metabolism
Glyma02g14790	GO:0006099	tricarboxylic acid cycle	Metabolism
Glyma02g15390	GO:0009813	flavonoid biosynthetic process	Metabolism
Glyma02g35690	GO:0019538	protein metabolic process	Metabolism
Glyma02g38650	GO:0006468	protein phosphorylation	Metabolism
Glyma02g39750	GO:0055114	oxidation-reduction process	Metabolism
Glyma02g43430	GO:0006629	lipid metabolic process	Metabolism
Glyma02g43440	GO:0006629	lipid metabolic process	Metabolism
Glyma02g46320	GO:0030245	cellulose catabolic process	Metabolism
Glyma03g00590	GO:0006508	proteolysis	Metabolism
Glyma03g02360	GO:0006468	protein phosphorylation	Metabolism
Glyma03g09890	GO:0006412	translation	Metabolism
Glyma03g25380	GO:0006468	protein phosphorylation	Metabolism
Glyma03g26590	GO:0008152	metabolic process	Metabolism
Glyma03g30860	GO:0006508	proteolysis	Metabolism
Glyma03g36830	GO:0006464	cellular protein modification process	Metabolism
Glyma03g41190	GO:0006468	protein phosphorylation	Metabolism
Glyma03g41770	GO:0006629	lipid metabolic process	Metabolism
Glyma0466s00200	GO:0006629	lipid metabolic process	Metabolism
Glyma04g00470	GO:0008152	metabolic process	Metabolism
Glyma04g01350	GO:0005978	glycogen biosynthetic process	Metabolism
Glyma04g01440	GO:0006468	protein phosphorylation	Metabolism
Glyma04g02490	GO:0006629	lipid metabolic process	Metabolism
Glyma04g03170	GO:0009058	biosynthetic process	Metabolism
Glyma04g14960	GO:0044267	cellular protein metabolic process	Metabolism
Glyma04g32860	GO:0006278	RNA-dependent DNA replication	Metabolism
Glyma04g32970	GO:0006468	protein phosphorylation	Metabolism
Glyma0509s00200	GO:0006457	protein folding	Metabolism
Glyma05g00710	GO:0044267	cellular protein metabolic process	Metabolism
Glyma05g02510	GO:0019593	mannitol biosynthetic process	Metabolism
Glyma05g08470	GO:0006520	cellular amino acid metabolic process	Metabolism
Glyma05g10390	GO:0008152	metabolic process	Metabolism
Glyma05g27010	GO:0006468	protein phosphorylation	Metabolism
Glyma05g27500	GO:0044267	cellular protein metabolic process	Metabolism
Glyma05g28530	GO:0010025	wax biosynthetic process	Metabolism
Glyma05g31920	GO:0005975	carbohydrate metabolic process	Metabolism
Glyma05g36930	GO:0030245	cellulose catabolic process	Metabolism
Glyma05g37700	GO:0010345	suberin biosynthetic process	Metabolism
Glyma05g37970	GO:0006413	translational initiation	Metabolism
Glyma06g03140	GO:0006510	ATP-dependent proteolysis	Metabolism
Glyma06g05020	GO:0009698	phenylpropanoid metabolic process	Metabolism
Glyma06g06160	GO:0006511	ubiquitin-dependent protein catabolic process	Metabolism
Glyma06g09610	GO:0006094	gluconeogenesis	Metabolism
Glyma06g17410	GO:0006396	RNA processing	Metabolism
Glyma06g17730	GO:0009395	phospholipid catabolic process	Metabolism
Glyma06g18480	GO:0019593	mannitol biosynthetic process	Metabolism
Glyma06g22010	GO:0008152	metabolic process	Metabolism
Glyma06g23470	GO:0005975	carbohydrate metabolic process	Metabolism
Glyma06g23560	GO:0006633	fatty acid biosynthetic process	Metabolism
Glyma07g02480	GO:0006457	protein folding	Metabolism
Glyma07g05180	GO:0044237	cellular metabolic process	Metabolism
Glyma07g05980	GO:0055114	oxidation-reduction process	Metabolism
Glyma07g06640	GO:0006629	lipid metabolic process	Metabolism
Glyma07g09430	GO:0008152	metabolic process	Metabolism
Glyma07g09880	GO:0030163	protein catabolic process	Metabolism
Glyma07g14670	GO:0006508	proteolysis	Metabolism
Glyma07g16060	GO:0055114	oxidation-reduction process	Metabolism
Glyma07g16080	GO:0055114	oxidation-reduction process	Metabolism
Glyma07g18170	GO:0006629	lipid metabolic process	Metabolism
Glyma07g18230	GO:0006629	lipid metabolic process	Metabolism
Glyma07g32590	GO:0006629	lipid metabolic process	Metabolism
Glyma08g04470	GO:0006629	lipid metabolic process	Metabolism
Glyma08g06550	GO:0006468	protein phosphorylation	Metabolism
Glyma08g10010	GO:0006096	glycolysis	Metabolism
Glyma08g10490	GO:0006457	protein folding	Metabolism
Glyma08g18750	GO:0001561	fatty acid alpha-oxidation	Metabolism
Glyma08g19000	GO:0008152	metabolic process	Metabolism
Glyma08g21550	GO:0008152	metabolic process	Metabolism
Glyma08g22500	GO:0006511	ubiquitin-dependent protein catabolic process	Metabolism
Glyma08g22920	GO:0015977	carbon fixation	Metabolism
Glyma08g23540	GO:0006457	protein folding	Metabolism
Glyma08g24900	GO:0006457	protein folding	Metabolism
Glyma08g27450	GO:0046777	protein autophosphorylation	Metabolism
Glyma08g27960	GO:0031425	chloroplast RNA processing	Metabolism
Glyma08g36350	GO:0009821	alkaloid biosynthetic process	Metabolism
Glyma08g41460	GO:0009853	photorespiration	Metabolism
Glyma08g42200	GO:0008152	metabolic process	Metabolism
Glyma08g43080	GO:0006629	lipid metabolic process	Metabolism
Glyma08g47380	GO:0055114	oxidation-reduction process	Metabolism
Glyma09g01180	GO:0006511	ubiquitin-dependent protein catabolic process	Metabolism
Glyma09g01910	GO:0005975	carbohydrate metabolic process	Metabolism
Glyma09g02100	GO:0006508	proteolysis	Metabolism
Glyma09g03400	GO:0009686	gibberellin biosynthetic process	Metabolism
Glyma09g04100	GO:0030418	nicotianamine biosynthetic process	Metabolism
Glyma09g04340	GO:0045493	xylan catabolic process	Metabolism
Glyma09g08170	GO:0009058	biosynthetic process	Metabolism
Glyma09g12970	GO:0016567	protein ubiquitination	Metabolism
Glyma09g38500	GO:0009698	phenylpropanoid metabolic process	Metabolism
Glyma09g41350	GO:0044237	cellular metabolic process	Metabolism
Glyma10g00460	GO:0006414	translational elongation	Metabolism
Glyma10g01710	GO:0045493	xylan catabolic process	Metabolism
Glyma10g05440	GO:0016567	protein ubiquitination	Metabolism
Glyma10g06090	GO:0009089	lysine biosynthetic process via diaminopimelate	Metabolism
Glyma10g12410	GO:0006508	proteolysis	Metabolism
Glyma10g34020	GO:0019538	protein metabolic process	Metabolism
Glyma10g34420	GO:0008654	phospholipid biosynthetic process	Metabolism
Glyma10g34890	GO:0006468	protein phosphorylation	Metabolism
Glyma10g35120	GO:0006508	proteolysis	Metabolism
Glyma10g37430	GO:0006629	lipid metabolic process	Metabolism
Glyma10g39450	GO:0008152	metabolic process	Metabolism
Glyma10g42260	GO:0008152	metabolic process	Metabolism
Glyma10g42800	GO:0009854	oxidative photosynthetic carbon pathway	Metabolism
Glyma10g43420	GO:0006508	proteolysis	Metabolism
Glyma11g01710	GO:0006097	glyoxylate cycle	Metabolism
Glyma11g06150	GO:0008152	metabolic process	Metabolism
Glyma11g06360	GO:0006629	lipid metabolic process	Metabolism
Glyma11g08000	GO:0006334	nucleosome assembly	Metabolism
Glyma11g09330	GO:0015936	coenzyme A metabolic process	Metabolism
Glyma11g18970	GO:0005975	carbohydrate metabolic process	Metabolism
Glyma11g19920	GO:0006073	cellular glucan metabolic process	Metabolism
Glyma11g33810	GO:0006468	protein phosphorylation	Metabolism
Glyma11g35700	GO:0055114	oxidation-reduction process	Metabolism
Glyma11g36230	GO:0006278	RNA-dependent DNA replication	Metabolism
Glyma11g36600	GO:0005975	carbohydrate metabolic process	Metabolism
Glyma11g37220	GO:0016567	protein ubiquitination	Metabolism
Glyma11g38230	GO:0005992	trehalose biosynthetic process	Metabolism
Glyma12g05990	GO:0006468	protein phosphorylation	Metabolism
Glyma12g08520	GO:0006073	cellular glucan metabolic process	Metabolism
Glyma12g08530	GO:0010417	glucuronoxylan biosynthetic process	Metabolism
Glyma12g09050	GO:0009094	L-phenylalanine biosynthetic process	Metabolism
Glyma12g14160	GO:0008152	metabolic process	Metabolism
Glyma12g15430	GO:0006629	lipid metabolic process	Metabolism
Glyma12g20800	GO:0006468	protein phosphorylation	Metabolism
Glyma12g20840	GO:0006468	protein phosphorylation	Metabolism
Glyma12g30200	GO:0006073	cellular glucan metabolic process	Metabolism
Glyma12g32900	GO:0006396	RNA processing	Metabolism
Glyma12g33820	GO:0015977	carbon fixation	Metabolism
Glyma12g35380	GO:0044237	cellular metabolic process	Metabolism
Glyma13g10400	GO:0008152	metabolic process	Metabolism
Glyma13g19220	GO:0006629	lipid metabolic process	Metabolism
Glyma13g22310	GO:0006412	translation	Metabolism
Glyma13g24930	GO:0008152	metabolic process	Metabolism
Glyma13g28660	GO:0008152	metabolic process	Metabolism
Glyma13g29500	GO:0006629	lipid metabolic process	Metabolism
Glyma13g30580	GO:0046356	acetyl-CoA catabolic process	Metabolism
Glyma13g30680	GO:0006629	lipid metabolic process	Metabolism
Glyma13g31450	GO:0008152	metabolic process	Metabolism
Glyma13g31890	GO:0006308	DNA catabolic process	Metabolism
Glyma13g33720	GO:0008152	metabolic process	Metabolism
Glyma13g38530	GO:0009094	L-phenylalanine biosynthetic process	Metabolism
Glyma13g39320	GO:0006139	nucleobase-containing compound metabolic process	Metabolism
Glyma13g40600	GO:0005975	carbohydrate metabolic process	Metabolism
Glyma13g42770	GO:0008152	metabolic process	Metabolism
Glyma13g43200	GO:0044237	cellular metabolic process	Metabolism
Glyma14g00740	GO:0006396	RNA processing	Metabolism
Glyma14g01470	GO:0006096	glycolysis	Metabolism
Glyma14g04250	GO:0006412	translation	Metabolism
Glyma14g05550	GO:0006629	lipid metabolic process	Metabolism
Glyma14g05560	GO:0006629	lipid metabolic process	Metabolism
Glyma14g06730	GO:0044267	cellular protein metabolic process	Metabolism
Glyma14g36810	GO:0006468	protein phosphorylation	Metabolism
Glyma14g37810	GO:0055114	oxidation-reduction process	Metabolism
Glyma14g38920	GO:0006097	glyoxylate cycle	Metabolism
Glyma14g39690	GO:0006468	protein phosphorylation	Metabolism
Glyma15g00720	GO:0006511	ubiquitin-dependent protein catabolic process	Metabolism
Glyma15g01350	GO:0008152	metabolic process	Metabolism
Glyma15g03320	GO:0006749	glutathione metabolic process	Metabolism
Glyma15g06280	GO:0006508	proteolysis	Metabolism
Glyma15g07920	GO:0000256	allantoin catabolic process	Metabolism
Glyma15g07990	GO:0006511	ubiquitin-dependent protein catabolic process	Metabolism
Glyma15g08600	GO:0006629	lipid metabolic process	Metabolism
Glyma15g12000	GO:0006511	ubiquitin-dependent protein catabolic process	Metabolism
Glyma15g13000	GO:0006508	proteolysis	Metabolism
Glyma15g18440	GO:0006598	polyamine catabolic process	Metabolism
Glyma15g19820	GO:0005975	carbohydrate metabolic process	Metabolism
Glyma15g32300	GO:0015074	DNA integration	Metabolism
Glyma15g39520	GO:0008152	metabolic process	Metabolism
Glyma15g40140	GO:0009854	oxidative photosynthetic carbon pathway	Metabolism
Glyma16g01690	GO:0044237	cellular metabolic process	Metabolism
Glyma16g03110	GO:0016052	carbohydrate catabolic process	Metabolism
Glyma16g04330	GO:0005975	carbohydrate metabolic process	Metabolism
Glyma16g07430	GO:0006629	lipid metabolic process	Metabolism
Glyma16g10880	GO:0019288	isopentenyl diphosphate biosynthetic process, mevalonate-independent pathway	Metabolism
Glyma16g24440	GO:0005975	carbohydrate metabolic process	Metabolism
Glyma16g29380	GO:0008152	metabolic process	Metabolism
Glyma17g01990	GO:0006508	proteolysis	Metabolism
Glyma17g05260	GO:0006412	translation	Metabolism
Glyma17g06270	GO:0046208	spermine catabolic process	Metabolism
Glyma17g06590	GO:0019538	protein metabolic process	Metabolism
Glyma17g12460	GO:0008152	metabolic process	Metabolism
Glyma17g12540	GO:0006520	cellular amino acid metabolic process	Metabolism
Glyma17g15220	GO:0008152	metabolic process	Metabolism
Glyma17g15430	GO:0009686	gibberellin biosynthetic process	Metabolism
Glyma17g20290	GO:0008152	metabolic process	Metabolism
Glyma17g33640	GO:0006511	ubiquitin-dependent protein catabolic process	Metabolism
Glyma18g01180	GO:0016567	protein ubiquitination	Metabolism
Glyma18g02280	GO:0006508	proteolysis	Metabolism
Glyma18g02690	GO:0055114	oxidation-reduction process	Metabolism
Glyma18g06870	GO:0009693	ethylene biosynthetic process	Metabolism
Glyma18g07090	GO:0008152	metabolic process	Metabolism
Glyma18g12770	GO:0008152	metabolic process	Metabolism
Glyma18g14740	GO:0009853	photorespiration	Metabolism
Glyma18g40070	GO:0055114	oxidation-reduction process	Metabolism
Glyma18g42920	GO:0008152	metabolic process	Metabolism
Glyma18g48670	GO:0006468	protein phosphorylation	Metabolism
Glyma18g48990	GO:0016051	carbohydrate biosynthetic process	Metabolism
Glyma18g51820	GO:0006468	protein phosphorylation	Metabolism
Glyma18g52590	GO:0008152	metabolic process	Metabolism
Glyma19g01060	GO:0006508	proteolysis	Metabolism
Glyma19g05290	GO:0009718	anthocyanin-containing compound biosynthetic process	Metabolism
Glyma19g22800	GO:0009850	auxin metabolic process	Metabolism
Glyma19g25260	GO:0016998	cell wall macromolecule catabolic process	Metabolism
Glyma19g27870	GO:0046777	protein autophosphorylation	Metabolism
Glyma19g27930	GO:0009813	flavonoid biosynthetic process	Metabolism
Glyma19g30420	GO:0009850	auxin metabolic process	Metabolism
Glyma19g30820	GO:0006508	proteolysis	Metabolism
Glyma19g32560	GO:0006388	tRNA splicing, via endonucleolytic cleavage and ligation	Metabolism
Glyma19g41630	GO:0030418	nicotianamine biosynthetic process	Metabolism
Glyma20g05530	GO:0015936	coenzyme A metabolic process	Metabolism
Glyma20g27870	GO:0009686	gibberellin biosynthetic process	Metabolism
Glyma20g28850	GO:0019509	L-methionine salvage from methylthioadenosine	Metabolism
Glyma20g29640	GO:0005975	carbohydrate metabolic process	Metabolism
Glyma20g30510	GO:0008152	metabolic process	Metabolism
Glyma20g32860	GO:0006468	protein phosphorylation	Metabolism
Glyma20g33150	GO:0008654	phospholipid biosynthetic process	Metabolism
Glyma20g33570	GO:0019538	protein metabolic process	Metabolism
Glyma20g36040	GO:0019252	starch biosynthetic process	Metabolism
Glyma20g37660	GO:0009684	indoleacetic acid biosynthetic process	Metabolism
Glyma20g37930	GO:0006364	rRNA processing	Metabolism
Glyma01g01560	GO:0006915	apoptotic process	Miscellaneous
Glyma01g40550	GO:0007018	microtubule-based movement	Miscellaneous
Glyma02g42910	GO:0007049	cell cycle	Miscellaneous
Glyma03g25640	GO:0051726	regulation of cell cycle	Miscellaneous
Glyma03g29390	GO:0032501	multicellular organismal process	Miscellaneous
Glyma03g34230	GO:0009987	cellular process	Miscellaneous
Glyma04g17570	GO:0009987	cellular process	Miscellaneous
Glyma06g09500	GO:0007018	microtubule-based movement	Miscellaneous
Glyma06g15710	GO:0042545	cell wall modification	Miscellaneous
Glyma06g39720	GO:0006915	apoptotic process	Miscellaneous
Glyma06g39740	GO:0030048	actin filament-based movement	Miscellaneous
Glyma06g42730	GO:0006915	apoptotic process	Miscellaneous
Glyma06g44620	GO:0009987	cellular process	Miscellaneous
Glyma08g04880	GO:0042545	cell wall modification	Miscellaneous
Glyma08g28030	GO:0006512	ubiquitin cycle	Miscellaneous
Glyma08g44630	GO:0007018	microtubule-based movement	Miscellaneous
Glyma09g01560	GO:0007010	cytoskeleton organization	Miscellaneous
Glyma09g25230	GO:0009877	nodulation	Miscellaneous
Glyma09g30160	GO:0009987	cellular process	Miscellaneous
Glyma10g34630	GO:0009567	double fertilization forming a zygote and endosperm	Miscellaneous
Glyma10g38080	GO:0007267	cell-cell signaling	Miscellaneous
Glyma13g35790	GO:0030048	actin filament-based movement	Miscellaneous
Glyma14g39820	GO:0007155	cell adhesion	Miscellaneous
Glyma16g04420	GO:0007018	microtubule-based movement	Miscellaneous
Glyma16g09060	GO:0051726	regulation of cell cycle	Miscellaneous
Glyma18g46470	GO:0007267	cell-cell signaling	Miscellaneous
Glyma19g39730	GO:0007267	cell-cell signaling	Miscellaneous
Glyma19g41020	GO:0009987	cellular process	Miscellaneous
Glyma20g08860	GO:0006915	apoptotic process	Miscellaneous
Glyma20g33540	GO:0009567	double fertilization forming a zygote and endosperm	Miscellaneous

## Sheet: Rps3-c
GO analysis of IIGs in Rps3-c
Gene ID	GO ID	GO annotation	Group
Rps3-c Up regulated
Glyma0041s00260	GO:0009753	response to jasmonic acid stimulus	Response to biotic or abiotic stress
Glyma01g00810	GO:0009737	response to abscisic acid stimulus	Response to biotic or abiotic stress
Glyma01g05170	GO:0030968	endoplasmic reticulum unfolded protein response	Response to biotic or abiotic stress
Glyma01g05810	GO:0009414	response to water deprivation	Response to biotic or abiotic stress
Glyma01g08260	GO:0009737	response to abscisic acid stimulus	Response to biotic or abiotic stress
Glyma01g09310	GO:0046685	response to arsenic-containing substance	Response to biotic or abiotic stress
Glyma01g31920	GO:0042742	defense response to bacterium	Response to biotic or abiotic stress
Glyma01g32130	GO:0009409	response to cold	Response to biotic or abiotic stress
Glyma01g32430	GO:0009817	defense response to fungus, incompatible interaction	Response to biotic or abiotic stress
Glyma01g35660	GO:0010114	response to red light	Response to biotic or abiotic stress
Glyma01g37040	GO:0051707	response to other organism	Response to biotic or abiotic stress
Glyma01g41290	GO:0009867	jasmonic acid mediated signaling pathway	Response to biotic or abiotic stress
Glyma01g43130	GO:0009626	plant-type hypersensitive response	Response to biotic or abiotic stress
Glyma01g43190	GO:0009738	abscisic acid mediated signaling pathway	Response to biotic or abiotic stress
Glyma01g43460	GO:0009409	response to cold	Response to biotic or abiotic stress
Glyma01g44690	GO:0009737	response to abscisic acid stimulus	Response to biotic or abiotic stress
Glyma01g45560	GO:0009409	response to cold	Response to biotic or abiotic stress
Glyma02g01020	GO:0009871	jasmonic acid and ethylene-dependent systemic resistance, ethylene mediated signaling pathway	Response to biotic or abiotic stress
Glyma02g01190	GO:0006979	response to oxidative stress	Response to biotic or abiotic stress
Glyma02g01750	GO:0006979	response to oxidative stress	Response to biotic or abiotic stress
Glyma02g01960	GO:0009873	ethylene mediated signaling pathway	Response to biotic or abiotic stress
Glyma02g14310	GO:0050896	response to stimulus	Response to biotic or abiotic stress
Glyma02g19870	GO:0030968	endoplasmic reticulum unfolded protein response	Response to biotic or abiotic stress
Glyma02g36700	GO:0009617	response to bacterium	Response to biotic or abiotic stress
Glyma02g39870	GO:0042742	defense response to bacterium	Response to biotic or abiotic stress
Glyma02g46600	GO:0009737	response to abscisic acid stimulus	Response to biotic or abiotic stress
Glyma02g47000	GO:0009626	plant-type hypersensitive response	Response to biotic or abiotic stress
Glyma03g01010	GO:0042538	hyperosmotic salinity response	Response to biotic or abiotic stress
Glyma03g01820	GO:0006950	response to stress	Response to biotic or abiotic stress
Glyma03g01840	GO:0006950	response to stress	Response to biotic or abiotic stress
Glyma03g04480	GO:0009817	defense response to fungus, incompatible interaction	Response to biotic or abiotic stress
Glyma03g05220	GO:0042742	defense response to bacterium	Response to biotic or abiotic stress
Glyma03g06810	GO:0006952	defense response	Response to biotic or abiotic stress
Glyma03g08120	GO:0009624	response to nematode	Response to biotic or abiotic stress
Glyma03g12230	GO:0009751	response to salicylic acid stimulus	Response to biotic or abiotic stress
Glyma03g14890	GO:0006952	defense response	Response to biotic or abiotic stress
Glyma03g14900	GO:0045087	innate immune response	Response to biotic or abiotic stress
Glyma03g19920	GO:0009626	plant-type hypersensitive response	Response to biotic or abiotic stress
Glyma03g24060	GO:0006979	response to oxidative stress	Response to biotic or abiotic stress
Glyma03g26310	GO:0009873	ethylene mediated signaling pathway	Response to biotic or abiotic stress
Glyma03g26450	GO:0009873	ethylene mediated signaling pathway	Response to biotic or abiotic stress
Glyma03g26530	GO:0009873	ethylene mediated signaling pathway	Response to biotic or abiotic stress
Glyma03g26980	GO:0009636	response to toxin	Response to biotic or abiotic stress
Glyma03g28130	GO:0009733	response to auxin stimulus	Response to biotic or abiotic stress
Glyma03g28880	GO:0009432	SOS response	Response to biotic or abiotic stress
Glyma03g30550	GO:0009624	response to nematode	Response to biotic or abiotic stress
Glyma03g31980	GO:0009737	response to abscisic acid stimulus	Response to biotic or abiotic stress
Glyma03g35920	GO:0042742	defense response to bacterium	Response to biotic or abiotic stress
Glyma03g35990	GO:0042742	defense response to bacterium	Response to biotic or abiotic stress
Glyma03g39610	GO:0009738	abscisic acid mediated signaling pathway	Response to biotic or abiotic stress
Glyma03g41390	GO:0042631	cellular response to water deprivation	Response to biotic or abiotic stress
Glyma0428s00200	GO:0009737	response to abscisic acid stimulus	Response to biotic or abiotic stress
Glyma04g01390	GO:0009269	response to desiccation	Response to biotic or abiotic stress
Glyma04g04950	GO:0009734	auxin mediated signaling pathway	Response to biotic or abiotic stress
Glyma04g05720	GO:0006950	response to stress	Response to biotic or abiotic stress
Glyma04g08060	GO:0042742	defense response to bacterium	Response to biotic or abiotic stress
Glyma04g17710	GO:0009409	response to cold	Response to biotic or abiotic stress
Glyma04g40120	GO:0009864	induced systemic resistance, jasmonic acid mediated signaling pathway	Response to biotic or abiotic stress
Glyma04g41060	GO:0009737	response to abscisic acid stimulus	Response to biotic or abiotic stress
Glyma04g41700	GO:0009816	defense response to bacterium, incompatible interaction	Response to biotic or abiotic stress
Glyma04g42800	GO:0009620	response to fungus	Response to biotic or abiotic stress
Glyma04g43270	GO:0046686	response to cadmium ion	Response to biotic or abiotic stress
Glyma05g00640	GO:0009612	response to mechanical stimulus	Response to biotic or abiotic stress
Glyma05g03530	GO:0009624	response to nematode	Response to biotic or abiotic stress
Glyma05g03610	GO:0009737	response to abscisic acid stimulus	Response to biotic or abiotic stress
Glyma05g04380	GO:0050832	defense response to fungus	Response to biotic or abiotic stress
Glyma05g04440	GO:0050832	defense response to fungus	Response to biotic or abiotic stress
Glyma05g09440	GO:0051707	response to other organism	Response to biotic or abiotic stress
Glyma05g17470	GO:0051707	response to other organism	Response to biotic or abiotic stress
Glyma05g24770	GO:0009742	brassinosteroid mediated signaling pathway	Response to biotic or abiotic stress
Glyma05g29370	GO:0009751	response to salicylic acid stimulus	Response to biotic or abiotic stress
Glyma05g33050	GO:0009626	plant-type hypersensitive response	Response to biotic or abiotic stress
Glyma05g33070	GO:0009626	plant-type hypersensitive response	Response to biotic or abiotic stress
Glyma05g33080	GO:0009626	plant-type hypersensitive response	Response to biotic or abiotic stress
Glyma06g05740	GO:0009408	response to heat	Response to biotic or abiotic stress
Glyma06g08910	GO:0009740	gibberellic acid mediated signaling pathway	Response to biotic or abiotic stress
Glyma06g09220	GO:0006950	response to stress	Response to biotic or abiotic stress
Glyma06g09280	GO:0009624	response to nematode	Response to biotic or abiotic stress
Glyma06g12010	GO:0009737	response to abscisic acid stimulus	Response to biotic or abiotic stress
Glyma06g12530	GO:0009751	response to salicylic acid stimulus	Response to biotic or abiotic stress
Glyma06g13090	GO:0009864	induced systemic resistance, jasmonic acid mediated signaling pathway	Response to biotic or abiotic stress
Glyma06g13790	GO:0009737	response to abscisic acid stimulus	Response to biotic or abiotic stress
Glyma06g16780	GO:0009738	abscisic acid mediated signaling pathway	Response to biotic or abiotic stress
Glyma06g17180	GO:0009749	response to glucose stimulus	Response to biotic or abiotic stress
Glyma06g21560	GO:0009612	response to mechanical stimulus	Response to biotic or abiotic stress
Glyma06g35580	GO:0042538	hyperosmotic salinity response	Response to biotic or abiotic stress
Glyma06g41330	GO:0045087	innate immune response	Response to biotic or abiotic stress
Glyma06g41880	GO:0045087	innate immune response	Response to biotic or abiotic stress
Glyma06g42830	GO:0045471	response to ethanol	Response to biotic or abiotic stress
Glyma06g44050	GO:0009867	jasmonic acid mediated signaling pathway	Response to biotic or abiotic stress
Glyma06g44830	GO:0050896	response to stimulus	Response to biotic or abiotic stress
Glyma07g01860	GO:0009627	systemic acquired resistance	Response to biotic or abiotic stress
Glyma07g02630	GO:0009751	response to salicylic acid stimulus	Response to biotic or abiotic stress
Glyma07g05850	GO:0009737	response to abscisic acid stimulus	Response to biotic or abiotic stress
Glyma07g07270	GO:0009868	jasmonic acid and ethylene-dependent systemic resistance, jasmonic acid mediated signaling pathway	Response to biotic or abiotic stress
Glyma07g08310	GO:0006950	response to stress	Response to biotic or abiotic stress
Glyma07g08770	GO:0006979	response to oxidative stress	Response to biotic or abiotic stress
Glyma07g10570	GO:0009620	response to fungus	Response to biotic or abiotic stress
Glyma07g16260	GO:0009751	response to salicylic acid stimulus	Response to biotic or abiotic stress
Glyma07g18350	GO:0009409	response to cold	Response to biotic or abiotic stress
Glyma07g18670	GO:0009624	response to nematode	Response to biotic or abiotic stress
Glyma07g21110	GO:0009738	abscisic acid mediated signaling pathway	Response to biotic or abiotic stress
Glyma07g32000	GO:0009873	ethylene mediated signaling pathway	Response to biotic or abiotic stress
Glyma07g32010	GO:0009626	plant-type hypersensitive response	Response to biotic or abiotic stress
Glyma07g33180	GO:0006979	response to oxidative stress	Response to biotic or abiotic stress
Glyma07g33880	GO:0051707	response to other organism	Response to biotic or abiotic stress
Glyma07g34380	GO:0009408	response to heat	Response to biotic or abiotic stress
Glyma07g36430	GO:0009737	response to abscisic acid stimulus	Response to biotic or abiotic stress
Glyma08g00420	GO:0009862	systemic acquired resistance, salicylic acid mediated signaling pathway	Response to biotic or abiotic stress
Glyma08g00680	GO:0009626	plant-type hypersensitive response	Response to biotic or abiotic stress
Glyma08g02160	GO:0009626	plant-type hypersensitive response	Response to biotic or abiotic stress
Glyma08g02210	GO:0009738	abscisic acid mediated signaling pathway	Response to biotic or abiotic stress
Glyma08g04910	GO:0009620	response to fungus	Response to biotic or abiotic stress
Glyma08g06070	GO:0010224	response to UV-B	Response to biotic or abiotic stress
Glyma08g06900	GO:0009416	response to light stimulus	Response to biotic or abiotic stress
Glyma08g07340	GO:0009408	response to heat	Response to biotic or abiotic stress
Glyma08g07350	GO:0009408	response to heat	Response to biotic or abiotic stress
Glyma08g07690	GO:0009409	response to cold	Response to biotic or abiotic stress
Glyma08g08220	GO:0010182	sugar mediated signaling pathway	Response to biotic or abiotic stress
Glyma08g08630	GO:0009411	response to UV	Response to biotic or abiotic stress
Glyma08g08810	GO:0042742	defense response to bacterium	Response to biotic or abiotic stress
Glyma08g09720	GO:0009605	response to external stimulus	Response to biotic or abiotic stress
Glyma08g10220	GO:0009753	response to jasmonic acid stimulus	Response to biotic or abiotic stress
Glyma08g17600	GO:0009409	response to cold	Response to biotic or abiotic stress
Glyma08g18760	GO:0009627	systemic acquired resistance	Response to biotic or abiotic stress
Glyma08g19270	GO:0009742	brassinosteroid mediated signaling pathway	Response to biotic or abiotic stress
Glyma08g21540	GO:0009627	systemic acquired resistance	Response to biotic or abiotic stress
Glyma08g23380	GO:0009751	response to salicylic acid stimulus	Response to biotic or abiotic stress
Glyma08g23760	GO:0009624	response to nematode	Response to biotic or abiotic stress
Glyma08g40330	GO:0009736	cytokinin mediated signaling pathway	Response to biotic or abiotic stress
Glyma09g01750	GO:0046686	response to cadmium ion	Response to biotic or abiotic stress
Glyma09g03100	GO:0009753	response to jasmonic acid stimulus	Response to biotic or abiotic stress
Glyma09g05090	GO:0009739	response to gibberellin stimulus	Response to biotic or abiotic stress
Glyma09g06770	GO:0050826	response to freezing	Response to biotic or abiotic stress
Glyma09g07510	GO:0009737	response to abscisic acid stimulus	Response to biotic or abiotic stress
Glyma09g08340	GO:0009409	response to cold	Response to biotic or abiotic stress
Glyma09g10830	GO:0030968	endoplasmic reticulum unfolded protein response	Response to biotic or abiotic stress
Glyma09g12400	GO:0009627	systemic acquired resistance	Response to biotic or abiotic stress
Glyma09g18450	GO:0009738	abscisic acid mediated signaling pathway	Response to biotic or abiotic stress
Glyma09g28460	GO:0006979	response to oxidative stress	Response to biotic or abiotic stress
Glyma09g29050	GO:0045087	innate immune response	Response to biotic or abiotic stress
Glyma09g29880	GO:0009624	response to nematode	Response to biotic or abiotic stress
Glyma09g31430	GO:0009620	response to fungus	Response to biotic or abiotic stress
Glyma09g32970	GO:0006987	activation of signaling protein activity involved in unfolded protein response	Response to biotic or abiotic stress
Glyma09g35250	GO:0010114	response to red light	Response to biotic or abiotic stress
Glyma09g38600	GO:0006950	response to stress	Response to biotic or abiotic stress
Glyma09g38850	GO:0046686	response to cadmium ion	Response to biotic or abiotic stress
Glyma09g39190	GO:0009868	jasmonic acid and ethylene-dependent systemic resistance, jasmonic acid mediated signaling pathway	Response to biotic or abiotic stress
Glyma10g00470	GO:0019722	calcium-mediated signaling	Response to biotic or abiotic stress
Glyma10g01230	GO:0006979	response to oxidative stress	Response to biotic or abiotic stress
Glyma10g01340	GO:0009737	response to abscisic acid stimulus	Response to biotic or abiotic stress
Glyma10g01380	GO:0010114	response to red light	Response to biotic or abiotic stress
Glyma10g02350	GO:0010167	response to nitrate	Response to biotic or abiotic stress
Glyma10g05210	GO:0042538	hyperosmotic salinity response	Response to biotic or abiotic stress
Glyma10g05560	GO:0009737	response to abscisic acid stimulus	Response to biotic or abiotic stress
Glyma10g06390	GO:0009733	response to auxin stimulus	Response to biotic or abiotic stress
Glyma10g09750	GO:0042742	defense response to bacterium	Response to biotic or abiotic stress
Glyma10g15170	GO:0009737	response to abscisic acid stimulus	Response to biotic or abiotic stress
Glyma10g16040	GO:0051592	response to calcium ion	Response to biotic or abiotic stress
Glyma10g26690	GO:0009624	response to nematode	Response to biotic or abiotic stress
Glyma10g32190	GO:0019722	calcium-mediated signaling	Response to biotic or abiotic stress
Glyma10g34440	GO:0007224	smoothened signaling pathway	Response to biotic or abiotic stress
Glyma10g35720	GO:0006952	defense response	Response to biotic or abiotic stress
Glyma10g37440	GO:0009734	auxin mediated signaling pathway	Response to biotic or abiotic stress
Glyma10g39470	GO:0009737	response to abscisic acid stimulus	Response to biotic or abiotic stress
Glyma10g39920	GO:0009737	response to abscisic acid stimulus	Response to biotic or abiotic stress
Glyma10g39940	GO:0009737	response to abscisic acid stimulus	Response to biotic or abiotic stress
Glyma10g40580	GO:0009739	response to gibberellin stimulus	Response to biotic or abiotic stress
Glyma10g42190	GO:0009751	response to salicylic acid stimulus	Response to biotic or abiotic stress
Glyma11g00580	GO:0006979	response to oxidative stress	Response to biotic or abiotic stress
Glyma11g02230	GO:0006952	defense response	Response to biotic or abiotic stress
Glyma11g03780	GO:0006952	defense response	Response to biotic or abiotic stress
Glyma11g04130	GO:0009867	jasmonic acid mediated signaling pathway	Response to biotic or abiotic stress
Glyma11g04360	GO:0009409	response to cold	Response to biotic or abiotic stress
Glyma11g04950	GO:0009737	response to abscisic acid stimulus	Response to biotic or abiotic stress
Glyma11g05190	GO:0009624	response to nematode	Response to biotic or abiotic stress
Glyma11g05800	GO:0006950	response to stress	Response to biotic or abiotic stress
Glyma11g06030	GO:0019722	calcium-mediated signaling	Response to biotic or abiotic stress
Glyma11g07370	GO:0050896	response to stimulus	Response to biotic or abiotic stress
Glyma11g08660	GO:0009620	response to fungus	Response to biotic or abiotic stress
Glyma11g09230	GO:0009416	response to light stimulus	Response to biotic or abiotic stress
Glyma11g10130	GO:0010255	glucose mediated signaling pathway	Response to biotic or abiotic stress
Glyma11g15700	GO:0009738	abscisic acid mediated signaling pathway	Response to biotic or abiotic stress
Glyma11g19650	GO:0009733	response to auxin stimulus	Response to biotic or abiotic stress
Glyma11g21370	GO:0045087	innate immune response	Response to biotic or abiotic stress
Glyma11g35050	GO:0009751	response to salicylic acid stimulus	Response to biotic or abiotic stress
Glyma11g35670	GO:0009607	response to biotic stimulus	Response to biotic or abiotic stress
Glyma12g02450	GO:0010255	glucose mediated signaling pathway	Response to biotic or abiotic stress
Glyma12g02540	GO:0009414	response to water deprivation	Response to biotic or abiotic stress
Glyma12g05460	GO:0006979	response to oxidative stress	Response to biotic or abiotic stress
Glyma12g07770	GO:0009738	abscisic acid mediated signaling pathway	Response to biotic or abiotic stress
Glyma12g08310	GO:0006950	response to stress	Response to biotic or abiotic stress
Glyma12g11340	GO:0009737	response to abscisic acid stimulus	Response to biotic or abiotic stress
Glyma12g12400	GO:0009751	response to salicylic acid stimulus	Response to biotic or abiotic stress
Glyma12g15850	GO:0045087	innate immune response	Response to biotic or abiotic stress
Glyma12g17960	GO:0009639	response to red or far red light	Response to biotic or abiotic stress
Glyma12g29190	GO:0009737	response to abscisic acid stimulus	Response to biotic or abiotic stress
Glyma12g31070	GO:0051592	response to calcium ion	Response to biotic or abiotic stress
Glyma12g31150	GO:0009414	response to water deprivation	Response to biotic or abiotic stress
Glyma12g31210	GO:0051607	defense response to virus	Response to biotic or abiotic stress
Glyma13g00280	GO:0009733	response to auxin stimulus	Response to biotic or abiotic stress
Glyma13g00310	GO:0009735	response to cytokinin stimulus	Response to biotic or abiotic stress
Glyma13g00840	GO:0009737	response to abscisic acid stimulus	Response to biotic or abiotic stress
Glyma13g01110	GO:0009740	gibberellic acid mediated signaling pathway	Response to biotic or abiotic stress
Glyma13g01120	GO:0009733	response to auxin stimulus	Response to biotic or abiotic stress
Glyma13g01140	GO:0009740	gibberellic acid mediated signaling pathway	Response to biotic or abiotic stress
Glyma13g02550	GO:0016062	adaptation of rhodopsin mediated signaling	Response to biotic or abiotic stress
Glyma13g07110	GO:0006979	response to oxidative stress	Response to biotic or abiotic stress
Glyma13g09430	GO:0009751	response to salicylic acid stimulus	Response to biotic or abiotic stress
Glyma13g10700	GO:0009408	response to heat	Response to biotic or abiotic stress
Glyma13g17180	GO:0009867	jasmonic acid mediated signaling pathway	Response to biotic or abiotic stress
Glyma13g19910	GO:0009737	response to abscisic acid stimulus	Response to biotic or abiotic stress
Glyma13g24460	GO:0009644	response to high light intensity	Response to biotic or abiotic stress
Glyma13g24520	GO:0009626	plant-type hypersensitive response	Response to biotic or abiotic stress
Glyma13g24940	GO:0010044	response to aluminum ion	Response to biotic or abiotic stress
Glyma13g25280	GO:0009742	brassinosteroid mediated signaling pathway	Response to biotic or abiotic stress
Glyma13g27680	GO:0009624	response to nematode	Response to biotic or abiotic stress
Glyma13g28450	GO:0009624	response to nematode	Response to biotic or abiotic stress
Glyma13g29070	GO:0009753	response to jasmonic acid stimulus	Response to biotic or abiotic stress
Glyma13g30770	GO:0009867	jasmonic acid mediated signaling pathway	Response to biotic or abiotic stress
Glyma13g31010	GO:0009873	ethylene mediated signaling pathway	Response to biotic or abiotic stress
Glyma13g35390	GO:0006952	defense response	Response to biotic or abiotic stress
Glyma13g37990	GO:0009733	response to auxin stimulus	Response to biotic or abiotic stress
Glyma13g38170	GO:0009737	response to abscisic acid stimulus	Response to biotic or abiotic stress
Glyma13g39240	GO:0051592	response to calcium ion	Response to biotic or abiotic stress
Glyma13g43130	GO:0006950	response to stress	Response to biotic or abiotic stress
Glyma13g43870	GO:0009607	response to biotic stimulus	Response to biotic or abiotic stress
Glyma13g44730	GO:0009751	response to salicylic acid stimulus	Response to biotic or abiotic stress
Glyma14g02760	GO:0045087	innate immune response	Response to biotic or abiotic stress
Glyma14g08450	GO:0006952	defense response	Response to biotic or abiotic stress
Glyma14g09760	GO:0042538	hyperosmotic salinity response	Response to biotic or abiotic stress
Glyma14g11420	GO:0006950	response to stress	Response to biotic or abiotic stress
Glyma14g20380	GO:0009733	response to auxin stimulus	Response to biotic or abiotic stress
Glyma14g22700	GO:0009411	response to UV	Response to biotic or abiotic stress
Glyma14g25340	GO:0009751	response to salicylic acid stimulus	Response to biotic or abiotic stress
Glyma14g38020	GO:0009723	response to ethylene stimulus	Response to biotic or abiotic stress
Glyma14g39300	GO:0051707	response to other organism	Response to biotic or abiotic stress
Glyma15g01550	GO:0009628	response to abiotic stimulus	Response to biotic or abiotic stress
Glyma15g05730	GO:0009742	brassinosteroid mediated signaling pathway	Response to biotic or abiotic stress
Glyma15g05810	GO:0050832	defense response to fungus	Response to biotic or abiotic stress
Glyma15g08520	GO:0009867	jasmonic acid mediated signaling pathway	Response to biotic or abiotic stress
Glyma15g08580	GO:0009873	ethylene mediated signaling pathway	Response to biotic or abiotic stress
Glyma15g08640	GO:0006952	defense response	Response to biotic or abiotic stress
Glyma15g09440	GO:0009626	plant-type hypersensitive response	Response to biotic or abiotic stress
Glyma15g10070	GO:0010114	response to red light	Response to biotic or abiotic stress
Glyma15g14620	GO:0009737	response to abscisic acid stimulus	Response to biotic or abiotic stress
Glyma15g15610	GO:0009607	response to biotic stimulus	Response to biotic or abiotic stress
Glyma15g17310	GO:0045087	innate immune response	Response to biotic or abiotic stress
Glyma15g17530	GO:0009737	response to abscisic acid stimulus	Response to biotic or abiotic stress
Glyma15g19970	GO:0009409	response to cold	Response to biotic or abiotic stress
Glyma15g25690	GO:0009733	response to auxin stimulus	Response to biotic or abiotic stress
Glyma15g35860	GO:0009740	gibberellic acid mediated signaling pathway	Response to biotic or abiotic stress
Glyma15g38060	GO:0009737	response to abscisic acid stimulus	Response to biotic or abiotic stress
Glyma15g42300	GO:0006950	response to stress	Response to biotic or abiotic stress
Glyma1655s00200	GO:0050832	defense response to fungus	Response to biotic or abiotic stress
Glyma16g01220	GO:0009867	jasmonic acid mediated signaling pathway	Response to biotic or abiotic stress
Glyma16g01400	GO:0006950	response to stress	Response to biotic or abiotic stress
Glyma16g01900	GO:0051607	defense response to virus	Response to biotic or abiotic stress
Glyma16g02960	GO:0009864	induced systemic resistance, jasmonic acid mediated signaling pathway	Response to biotic or abiotic stress
Glyma16g08340	GO:0010114	response to red light	Response to biotic or abiotic stress
Glyma16g24610	GO:0009624	response to nematode	Response to biotic or abiotic stress
Glyma16g24920	GO:0045087	innate immune response	Response to biotic or abiotic stress
Glyma16g24940	GO:0045087	innate immune response	Response to biotic or abiotic stress
Glyma16g25080	GO:0045087	innate immune response	Response to biotic or abiotic stress
Glyma16g25110	GO:0006952	defense response	Response to biotic or abiotic stress
Glyma16g28540	GO:0006952	defense response	Response to biotic or abiotic stress
Glyma16g29030	GO:0009737	response to abscisic acid stimulus	Response to biotic or abiotic stress
Glyma16g30320	GO:0050832	defense response to fungus	Response to biotic or abiotic stress
Glyma16g30540	GO:0050832	defense response to fungus	Response to biotic or abiotic stress
Glyma16g30570	GO:0050832	defense response to fungus	Response to biotic or abiotic stress
Glyma16g33610	GO:0045087	innate immune response	Response to biotic or abiotic stress
Glyma16g33930	GO:0045087	innate immune response	Response to biotic or abiotic stress
Glyma16g33950	GO:0045087	innate immune response	Response to biotic or abiotic stress
Glyma16g34060	GO:0045087	innate immune response	Response to biotic or abiotic stress
Glyma16g34090	GO:0045087	innate immune response	Response to biotic or abiotic stress
Glyma17g03910	GO:0042538	hyperosmotic salinity response	Response to biotic or abiotic stress
Glyma17g04170	GO:0009737	response to abscisic acid stimulus	Response to biotic or abiotic stress
Glyma17g05230	GO:0009409	response to cold	Response to biotic or abiotic stress
Glyma17g05770	GO:0010193	response to ozone	Response to biotic or abiotic stress
Glyma17g06610	GO:0010039	response to iron ion	Response to biotic or abiotic stress
Glyma17g07220	GO:0009740	gibberellic acid mediated signaling pathway	Response to biotic or abiotic stress
Glyma17g07240	GO:0009740	gibberellic acid mediated signaling pathway	Response to biotic or abiotic stress
Glyma17g07250	GO:0009740	gibberellic acid mediated signaling pathway	Response to biotic or abiotic stress
Glyma17g07260	GO:0009740	gibberellic acid mediated signaling pathway	Response to biotic or abiotic stress
Glyma17g08020	GO:0009617	response to bacterium	Response to biotic or abiotic stress
Glyma17g08450	GO:0009612	response to mechanical stimulus	Response to biotic or abiotic stress
Glyma17g12160	GO:0009646	response to absence of light	Response to biotic or abiotic stress
Glyma17g12740	GO:0009644	response to high light intensity	Response to biotic or abiotic stress
Glyma17g14840	GO:0050832	defense response to fungus	Response to biotic or abiotic stress
Glyma17g14850	GO:0050832	defense response to fungus	Response to biotic or abiotic stress
Glyma17g21470	GO:0051707	response to other organism	Response to biotic or abiotic stress
Glyma17g24420	GO:0046677	response to antibiotic	Response to biotic or abiotic stress
Glyma17g36270	GO:0009626	plant-type hypersensitive response	Response to biotic or abiotic stress
Glyma17g37960	GO:0009626	plant-type hypersensitive response	Response to biotic or abiotic stress
Glyma18g01660	GO:0009651	response to salt stress	Response to biotic or abiotic stress
Glyma18g02450	GO:0006995	cellular response to nitrogen starvation	Response to biotic or abiotic stress
Glyma18g02800	GO:0009737	response to abscisic acid stimulus	Response to biotic or abiotic stress
Glyma18g08510	GO:0009626	plant-type hypersensitive response	Response to biotic or abiotic stress
Glyma18g10760	GO:0009408	response to heat	Response to biotic or abiotic stress
Glyma18g20510	GO:0010167	response to nitrate	Response to biotic or abiotic stress
Glyma18g30690	GO:0010048	vernalization response	Response to biotic or abiotic stress
Glyma18g40290	GO:0009751	response to salicylic acid stimulus	Response to biotic or abiotic stress
Glyma18g43210	GO:0009409	response to cold	Response to biotic or abiotic stress
Glyma18g43540	GO:0009624	response to nematode	Response to biotic or abiotic stress
Glyma18g45120	GO:0009409	response to cold	Response to biotic or abiotic stress
Glyma18g47860	GO:0032869	cellular response to insulin stimulus	Response to biotic or abiotic stress
Glyma18g49680	GO:0016036	cellular response to phosphate starvation	Response to biotic or abiotic stress
Glyma18g52480	GO:0009617	response to bacterium	Response to biotic or abiotic stress
Glyma19g05570	GO:0006979	response to oxidative stress	Response to biotic or abiotic stress
Glyma19g05580	GO:0006979	response to oxidative stress	Response to biotic or abiotic stress
Glyma19g05980	GO:0009409	response to cold	Response to biotic or abiotic stress
Glyma19g31600	GO:0009432	SOS response	Response to biotic or abiotic stress
Glyma19g34250	GO:0009624	response to nematode	Response to biotic or abiotic stress
Glyma19g35250	GO:0009607	response to biotic stimulus	Response to biotic or abiotic stress
Glyma19g36770	GO:0009733	response to auxin stimulus	Response to biotic or abiotic stress
Glyma19g37140	GO:0051707	response to other organism	Response to biotic or abiotic stress
Glyma19g38590	GO:0042742	defense response to bacterium	Response to biotic or abiotic stress
Glyma19g40960	GO:0009871	jasmonic acid and ethylene-dependent systemic resistance, ethylene mediated signaling pathway	Response to biotic or abiotic stress
Glyma20g01930	GO:0009408	response to heat	Response to biotic or abiotic stress
Glyma20g06780	GO:0045087	innate immune response	Response to biotic or abiotic stress
Glyma20g16920	GO:0009873	ethylene mediated signaling pathway	Response to biotic or abiotic stress
Glyma20g26420	GO:0010224	response to UV-B	Response to biotic or abiotic stress
Glyma20g26630	GO:0009723	response to ethylene stimulus	Response to biotic or abiotic stress
Glyma20g26840	GO:0009742	brassinosteroid mediated signaling pathway	Response to biotic or abiotic stress
Glyma20g26940	GO:0042538	hyperosmotic salinity response	Response to biotic or abiotic stress
Glyma20g27550	GO:0009737	response to abscisic acid stimulus	Response to biotic or abiotic stress
Glyma20g27580	GO:0009737	response to abscisic acid stimulus	Response to biotic or abiotic stress
Glyma20g28930	GO:0010044	response to aluminum ion	Response to biotic or abiotic stress
Glyma20g35440	GO:0019722	calcium-mediated signaling	Response to biotic or abiotic stress
Glyma20g37440	GO:0006950	response to stress	Response to biotic or abiotic stress
Glyma20g38000	GO:0009738	abscisic acid mediated signaling pathway	Response to biotic or abiotic stress
Glyma20g38380	GO:0043481	anthocyanin accumulation in tissues in response to UV light	Response to biotic or abiotic stress
Glyma01g01080	GO:0007169	transmembrane receptor protein tyrosine kinase signaling pathway	Biological regulation
Glyma01g01860	GO:0006355	regulation of transcription, DNA-dependent	Biological regulation
Glyma01g10880	GO:0006917	induction of apoptosis	Biological regulation
Glyma01g32400	GO:0009788	negative regulation of abscisic acid mediated signaling pathway	Biological regulation
Glyma01g44130	GO:0006355	regulation of transcription, DNA-dependent	Biological regulation
Glyma02g45800	GO:0007169	transmembrane receptor protein tyrosine kinase signaling pathway	Biological regulation
Glyma0317s00200	GO:0006808	regulation of nitrogen utilization	Biological regulation
Glyma03g33710	GO:0065007	biological regulation	Biological regulation
Glyma04g08800	GO:0007165	signal transduction	Biological regulation
Glyma04g39400	GO:0046621	negative regulation of organ growth	Biological regulation
Glyma04g39690	GO:0007264	small GTPase mediated signal transduction	Biological regulation
Glyma04g43040	GO:0006355	regulation of transcription, DNA-dependent	Biological regulation
Glyma05g07720	GO:0032781	positive regulation of ATPase activity	Biological regulation
Glyma05g23630	GO:0009938	negative regulation of gibberellic acid mediated signaling pathway	Biological regulation
Glyma06g04490	GO:0006355	regulation of transcription, DNA-dependent	Biological regulation
Glyma06g06100	GO:0006355	regulation of transcription, DNA-dependent	Biological regulation
Glyma06g10660	GO:0043066	negative regulation of apoptotic process	Biological regulation
Glyma06g12960	GO:0050789	regulation of biological process	Biological regulation
Glyma06g15500	GO:0046621	negative regulation of organ growth	Biological regulation
Glyma06g18420	GO:0007169	transmembrane receptor protein tyrosine kinase signaling pathway	Biological regulation
Glyma06g43830	GO:0007264	small GTPase mediated signal transduction	Biological regulation
Glyma06g47530	GO:0007205	protein kinase C-activating G-protein coupled receptor signaling pathway	Biological regulation
Glyma07g07480	GO:0007169	transmembrane receptor protein tyrosine kinase signaling pathway	Biological regulation
Glyma07g07770	GO:0007165	signal transduction	Biological regulation
Glyma07g27390	GO:0007165	signal transduction	Biological regulation
Glyma07g30720	GO:0045893	positive regulation of transcription, DNA-dependent	Biological regulation
Glyma07g39250	GO:0006355	regulation of transcription, DNA-dependent	Biological regulation
Glyma08g15450	GO:0035023	regulation of Rho protein signal transduction	Biological regulation
Glyma08g24580	GO:0008285	negative regulation of cell proliferation	Biological regulation
Glyma08g40380	GO:0040010	positive regulation of growth rate	Biological regulation
Glyma08g40680	GO:0045454	cell redox homeostasis	Biological regulation
Glyma08g42850	GO:0007165	signal transduction	Biological regulation
Glyma08g44670	GO:0050789	regulation of biological process	Biological regulation
Glyma09g34040	GO:0045892	negative regulation of transcription, DNA-dependent	Biological regulation
Glyma09g34890	GO:0040010	positive regulation of growth rate	Biological regulation
Glyma09g36840	GO:0006355	regulation of transcription, DNA-dependent	Biological regulation
Glyma09g37170	GO:0048510	regulation of timing of transition from vegetative to reproductive phase	Biological regulation
Glyma10g33370	GO:0007218	neuropeptide signaling pathway	Biological regulation
Glyma11g01640	GO:0006355	regulation of transcription, DNA-dependent	Biological regulation
Glyma11g02220	GO:0030007	cellular potassium ion homeostasis	Biological regulation
Glyma11g02510	GO:0050794	regulation of cellular process	Biological regulation
Glyma11g11190	GO:0007169	transmembrane receptor protein tyrosine kinase signaling pathway	Biological regulation
Glyma12g05760	GO:0006355	regulation of transcription, DNA-dependent	Biological regulation
Glyma12g08160	GO:0006874	cellular calcium ion homeostasis	Biological regulation
Glyma12g10350	GO:0006355	regulation of transcription, DNA-dependent	Biological regulation
Glyma12g36160	GO:0007169	transmembrane receptor protein tyrosine kinase signaling pathway	Biological regulation
Glyma13g02860	GO:0006355	regulation of transcription, DNA-dependent	Biological regulation
Glyma13g17800	GO:0006355	regulation of transcription, DNA-dependent	Biological regulation
Glyma13g22450	GO:0009616	virus induced gene silencing	Biological regulation
Glyma13g29520	GO:0009966	regulation of signal transduction	Biological regulation
Glyma13g36070	GO:0030307	positive regulation of cell growth	Biological regulation
[truncated: 1,308 more rows]

## Sheet: Rps4
GO analysis of IIGs in Rps4
[truncated: 1,577 more rows]

## Sheet: Rps5
GO analysis of IIGs in Rps5
[truncated: 2,102 more rows]

[truncated: 4 more sheets: Rps6, CIGs, BIGs, Sheet3]
