# Supplementary material for: Molecular response to the pathogen Phytophthora sojae among ten soybean near isogenic lines revealed by comparative transcriptomics
Source: BMC Genomics. 2014 Jan 10;15:18. doi: 10.1186/1471-2164-15-18 (PMC3893405; doi:10.1186/1471-2164-15-18)
Supplement: Additional file 9 — Counts of transcription factors (TFs) in different groups. [file 1471-2164-15-18-S9.xlsx]

## Sheet: Sheet1
Additional file 9 Counts of transcription factors (TFs) in different groups
TF family	CIG	BIG	IIG
			Rps1-a	Rps1-b	Rps1-c	Rps1-k	Rps3-a	Rps3-b	Rps3-c	Rps4	Rps5	Rps6
Up regulated
ABI3/VP1	0	0	0	0	0	0	0	0	2	1	0	0
AP2-EREBP	6	4	1	3	7	6	30	30	20	20	27	13
AS2	0	1	2	2	3	4	1	2	1	1	0	0
AUX-IAA-ARF	0	0	0	0	0	0	0	1	2	0	1	2
bHLH	4	3	3	3	4	4	12	15	12	12	11	8
BROMODOMAIN	0	0	0	0	0	0	0	0	1	0	0	0
BTB/POZ	0	0	0	0	0	0	0	1	0	2	1	0
BZIP	4	0	0	1	0	1	2	2	4	1	2	1
C2C2 (Zn) CO-like	1	0	0	1	2	1	2	2	2	2	2	1
C2C2 (Zn) Dof	3	0	0	0	0	2	1	0	2	1	1	0
C2C2 (Zn) GATA	0	0	0	0	0	2	1	0	0	0	2	0
C2H2 (Zn)	4	4	0	2	2	0	5	17	6	5	9	5
C3H-type1(Zn)	1	0	0	0	0	0	0	0	0	0	0	0
CAMTA	0	0	0	2	0	2	2	2	2	2	3	2
CCAAT	0	0	0	0	0	0	0	1	0	0	0	0
CCHC (Zn)	0	0	0	0	0	0	0	0	0	0	0	0
CSD	0	0	0	0	0	1	0	0	0	0	0	0
DHHC (Zn)	0	0	0	0	0	0	0	2	2	1	2	2
FHA	0	0	0	0	0	0	0	0	0	0	1	0
GRAS	2	0	0	0	1	1	6	9	4	3	5	5
HD-ZIP	0	0	0	0	0	0	0	0	0	0	0	0
HMG	0	0	0	0	0	0	0	0	0	0	0	0
Homeodomain/HOMEOBOX	3	1	0	0	0	0	1	2	2	2	2	3
HSF	0	1	0	0	0	0	1	1	0	0	0	0
HTH-ARAC	0	0	0	0	0	0	0	0	0	0	0	0
JUMONJI	0	0	0	1	0	1	2	2	3	3	2	2
LIM	0	0	0	0	0	0	2	1	2	1	1	1
MADS	1	0	0	0	0	0	0	0	0	0	1	0
MYB	0	0	2	1	1	1	1	3	2	2	1	1
MYB/HD-like	7	8	0	2	2	6	14	20	12	8	19	10
NAC	4	4	2	1	2	1	7	14	8	7	11	6
Nin-like	0	0	0	0	0	0	0	0	0	0	0	0
PHD	0	0	0	2	1	1	3	3	1	3	2	3
PLATZ	1	0	0	0	0	0	1	2	1	1	0	0
SBP	0	0	0	0	0	0	0	0	0	0	0	0
SNF2	0	0	0	0	0	0	1	2	1	2	2	1
SRS	0	0	0	0	0	0	1	1	0	0	0	0
TCP	0	0	0	0	0	0	0	0	1	0	0	0
TPR	2	1	0	1	4	2	8	5	6	8	7	5
TUB	0	0	0	0	0	0	0	0	0	0	0	0
WRKY	0	14	3	8	9	8	19	26	21	19	22	18
zf-A20	0	0	0	0	0	0	0	0	0	0	0	0
ZF-HD	0	0	0	1	1	0	1	1	1	1	1	2
ZIM	0	0	0	0	0	0	12	10	6	10	12	6
Down regulated
ABI3/VP1	2	0	0	0	0	0	0	0	1	2	1	0
AP2-EREBP	31	1	2	7	3	3	12	11	12	18	19	5
AS2	4	0	2	0	0	0	2	4	4	2	6	1
AUX-IAA-ARF	9	1	2	1	3	3	9	11	9	8	19	0
bHLH	14	1	0	4	2	6	23	20	27	17	34	6
BROMODOMAIN	0	0	0	0	0	0	0	0	0	0	0	0
BTB/POZ	4	0	2	1	2	0	6	11	6	13	15	4
BZIP	1	0	1	2	1	2	7	7	12	10	15	3
C2C2 (Zn) CO-like	0	0	3	2	0	0	2	4	2	6	2	1
C2C2 (Zn) Dof	4	0	0	0	0	0	6	9	7	12	15	1
C2C2 (Zn) GATA	6	0	0	0	0	0	2	5	4	3	4	1
C2H2 (Zn)	11	1	2	3	5	3	26	18	22	18	29	8
C3H-type1(Zn)	0	0	0	3	1	1	5	6	9	8	9	4
CAMTA	1	0	0	0	0	0	0	0	1	0	1	0
CCAAT	0	0	0	0	0	0	2	2	5	4	4	3
CCHC (Zn)	1	0	0	0	0	0	0	1	2	1	1	0
DHHC (Zn)	0	0	0	0	0	0	1	0	2	0	1	0
FHA	0	0	0	0	0	0	1	0	1	0	1	0
GRAS	8	0	0	0	0	1	4	6	6	9	9	4
HD-ZIP	0	0	0	2	2	1	3	3	3	3	4	1
HMG	1	0	0	0	0	0	0	0	1	0	1	1
Homeodomain/HOMEOBOX	4	1	1	4	3	7	26	29	35	27	28	9
HSF	0	0	1	1	1	0	0	0	1	1	0	1
HTH-ARAC	0	0	0	0	0	0	0	0	1	0	1	0
JUMONJI	2	0	0	0	0	0	0	0	0	0	0	0
LIM	0	0	1	0	0	1	0	2	1	0	3	0
MADS	0	0	0	0	0	0	2	1	2	1	1	0
MYB	4	0	0	0	0	0	3	3	4	3	7	2
MYB/HD-like	15	1	1	2	4	10	32	28	37	30	40	12
NAC	5	0	0	0	0	1	6	9	9	9	9	5
Nin-like	1	0	0	1	1	1	0	1	1	1	1	0
PHD	2	0	0	0	2	0	2	3	3	5	3	0
PLATZ	1	0	1	0	1	1	2	3	2	4	3	1
SBP	1	1	0	0	0	0	0	2	0	1	2	0
SNF2	0	0	0	0	0	0	0	1	1	0	1	0
SRS	0	0	0	0	0	0	1	1	0	1	0	1
TCP	1	0	0	2	1	0	4	3	3	5	4	2
TPR	7	1	2	2	3	2	4	4	6	2	4	2
TUB	0	1	0	0	0	0	0	2	0	2	2	0
WRKY	1	0	0	1	0	0	3	4	2	3	4	0
zf-A20	1	0	0	0	0	0	0	0	0	0	0	0
ZF-HD	1	0	0	0	0	0	2	4	4	3	3	1
ZIM	6	0	0	0	0	0	0	0	1	0	1	0
